# Supplementary material for: Deep EST profiling of developing fenugreek endosperm to investigate galactomannan biosynthesis and its regulation
Source: Plant Mol Biol. 2012 Apr 17;79(3):243–58. doi: 10.1007/s11103-012-9909-y (PMC3349874; doi:10.1007/s11103-012-9909-y)
Supplement: Supplementary file 2 — Supplementary material 2 (XLS 766 kb) [file 11103_2012_9909_MOESM2_ESM.xls]

## Sheet: Supplemental Table 1
Supplemental Table 1. List of fenugreek contigs with at least 50 EST reads
				Expression level (parts per million)
Fenugreek contig	ESTs	Definition based on best hit from Arabidopsis (or other species)	AGI Number	20 DPA	25 DPA	28 DPA	32 DPA
M01000000012	30646	non-specific lipid transfer protein; lipid binding	At4g33355	1235.3	20943.6	32340.2	25354.2
M01000000004	26236	(hypothetical protein, similar to an uncharacterized protein (MTR_3g034220) of Medicago truncatul)		454.411	18475.2	29528.3	18845.3
M01000000011	23443	unknown protein DUF246 (lacking the C-terminus)	At1g51630	3456.19	18002.4	21174.6	19705.4
M01000000009	19832	non-specific lipid transfer protein; lipid binding	At4g33355	449.294	13071.7	20970.6	17340.8
M01000001387	17620	cupin family protein (7S seed storage protein family)	At3g22640	438.036	9912.65	20015.6	15080.3
M01000000001	16815	cationic peroxidase; PRXR1 (peroxidase 42)	At4g21960	3710	13418.5	15486	11505.6
M01000000013	14803	LCR70/PDF2.1 (Low-molecular-weight cysteine-rich 70); protease inhibitor	At2g02120	24.5628	3950.75	14961	21187
M01000000014	11836	SCR (S locus cysteine-rich protein)-like protein	At4g15735	2149.24	12612.8	11559.3	3943.87
M01000000003	11739	cysteine protease inhibitor; cystatin	At5g47550	262.003	8704.09	13798.1	6900.82
M01000000017	11415	galactosyl transferase (GMGT) (lacking the N-terminus)	At2g22900	2263.87	8837.86	9316.53	10389.3
M01000000005	9618	unknown protein DUF246 (C-terminus)	At3g21190	1585.32	5641.48	7791.06	11349.6
M01000008923	6212	pollen Ole e 1 allergen and extensin family protein	At4g02270	606.905	3760.99	5662.68	6697.86
M01000010694	6077	mannan synthase (ManS); CSLA9	At5g03760	449.294	2858.85	4958.42	8629.83
M01000004372	5837	CARA (CARBAMOYL PHOSPHATE SYNTHETASE A); carbamoyl-phosphate synthase (glutamine-hydrolyzing)	At3g27740	711.297	7419.32	4727.13	2577.66
M01000012123	5594	RNA recognition motif (RRM)-containing protein	At3g15010	39.9145	522.619	3825.36	12059.9
M01000002859	5400	(glycine-rich protein)		2013.12	4271.16	6190.23	724.332
M01000042936	5266	SUR2, RNT1, RED1, ATR4, CYP83B1 (CYTOCHROME P450 MONOOXYGENASE 83B1); oxygen binding	At4g31500	2028.48	3880.76	4185.29	3957.82
M01000015979	4750	thiamine biosynthesis family protein / thiC family protein	At2g29630	8836.46	3498.12	376.819	219.456
M01000001546	4549	subtilase family protein	At5g59100	815.689	3358.14	4124.22	3771.35
M01000048639	4489	LCR69/PDF2.2 (Low-molecular-weight cysteine-rich 69); protease inhibitor	At2g02100	74.7118	2107.58	5033.78	4479.19
M01000051005	4115	DRT102 (DNA-DAMAGE-REPAIR/TOLERATION 2)	At3g04880	208.784	3407.91	3889.03	3395.86
M01000007717	4019	(glycine-rich protein)		1796.15	3862.09	3636.95	943.789
M01000019846	3990	histone H3.2	At4g40030	689.805	2476.22	3709.72	3734.56
M01000031627	3958	E12A11; phosphatidylethanolamine binding	At1g18100	743.024	3838.76	3132.8	2916.36
M01000050067	3937	UBQ4 | UBQ4 (ubiquitin 4); protein binding	At5g20620	2718.28	2746.86	2066.01	3342.59
M01000004219	3919	protease inhibitor/seed storage/lipid transfer protein (LTP) family protein	At4g30880	2336.53	2697.09	3212.06	1962.42
M01000051919	3888	annexin, putative	At5g12380	1643.66	3672.33	2671.52	2479.98
M01000005434	3760	subtilase family protein	At5g59190	344.902	2073.37	3405.67	4353.61
M01000039643	3706	similar to hypothetical protein [Vitis vinifera] (GB:CAN83711.1); similar to unnamed protein product [Vitis vinifera] (GB:CAO22167.1); similar to unknown [Populus trichocarpa] (GB:ABK94059.1)	At1g65720	1320.25	4061.18	2680.61	1810.2
M01000006287	3681	aspartyl protease family protein	At1g11910	1862.68	2323.79	2639.03	3119.32
M01000044488	3679	identical protein binding / subtilase	At1g71950	512.748	2386	3303.01	3669.87
M01000046873	3562	Identical to Uncharacterized protein At2g23090 [Arabidopsis Thaliana] (GB:O64818); similar to unknown [Populus trichocarpa] (GB:ABK93237.1); contains InterPro domain Protein of unknown function DUF1909 (InterPro:IPR015023)	At2g23090	429.849	2549.32	3312.11	3176.41
M01000011551	3349	elongation factor 1-alpha / EF-1-alpha	At5g60390	3250.47	2788.86	1352.65	1789.9
M01000039560	3055	histone H3	At5g65360	427.802	2936.62	2298.6	2658.85
M01000010290	2935	cysteine proteinase, putative	At5g50260	278.378	1301.88	2781.96	3551.89
M01000047118	2932	GDP-mannose pyrophosphorylase 1 (GMP1); similar to AtGMP1	At2g39770	582.343	2096.7	2487.01	2715.93
M01000007645	2901	self-incompatibility protein-related	At1g04645	152.494	2037.59	3084.72	2252.92
M01000031579	2899	SAH7 | SAH7	At4g08685	1358.12	3232.15	1921.78	1224.13
M01000010398	2859	lipid binding	At1g55260	432.919	1247.44	2542.88	3551.89
M01000009840	2824	Galactosyl transferase (GMGT) (N-terminus)	At2g22900	497.396	1947.38	2324.58	2896.06
M01000047876	2806	RAB18 (RESPONSIVE TO ABA 18)	At5g66400	122.814	1059.24	2908	3389.52
M01000000672	2783	BCAT3 (BRANCHED-CHAIN AMINOTRANSFERASE 3); branched-chain-amino-acid transaminase/ catalytic	At3g49680	973.3	2221.13	2146.57	2124.79
M01000032739	2783	C/VIF1 (CELL WALL / VACUOLAR INHIBITOR OF FRUCTOSIDASE 1); pectinesterase inhibitor	At1g47960	2111.38	3672.33	1465.7	107.825
M01000008501	2729	glycine-rich protein / oleosin	At2g25890	99.2746	1018.8	2238.83	4292.72
M01000030594	2721	No Definition Found		0	745.043	2966.48	3527.79
M01000045139	2702	serine carboxypeptidase S28 family protein	At4g36195	601.788	1620.74	2240.12	2865.62
M01000007598	2680	ATPER1 (Arabidopsis thaliana 1-cysteine peroxiredoxin 1); antioxidant	At1g48130	99.2746	1441.87	2735.19	2831.37
M01000039793	2646	GF14 OMEGA, GRF2 (GENERAL REGULATORY FACTOR 2); protein phosphorylated amino acid binding	At1g78300	948.737	2336.23	1760.65	2185.68
M01000011130	2452	TCTP (TRANSLATIONALLY CONTROLLED TUMOR PROTEIN)	At3g16640	1315.13	1404.54	1828.22	2036
M01000031318	2443	MT2A (METALLOTHIONEIN 2A)	At3g09390	389.934	3498.12	1456.6	1353.53
M01000010617	2408	sucrose synthase (SUS1); similar to AtSUS4	At3g43190	1668.22	1597.41	1560.55	1650.36
M01000034204	2405	SS2 (STRICTOSIDINE SYNTHASE 2); strictosidine synthase	At1g74020	4161.34	2093.59	224.792	77.3805
M01000008377	2346	galactosyl transferase (GalT2), putative	At2g22900	358.207	1398.32	2305.09	2120.99
M01000027658	2322	SCPL48 (serine carboxypeptidase-like 48); serine carboxypeptidase	At3g45010	288.613	1684.51	2376.56	1680.81
M01000028597	2286	Low-molecular-weight cysteine-rich		547.545	1813.61	2273.91	1248.24
M01000011051	2258	CRT1 (CALRETICULIN 1); calcium ion binding	At1g56340	3391.71	1524.3	704.262	436.375
M01000048226	2221	HAP5C (HEME ACTIVATED PROTEIN 5C); DNA binding / transcription factor	At1g08970	467.716	2622.43	1607.33	1274.88
M01000040191	2220	ARA12 | ARA12; subtilase	At5g67360	1139.1	1514.97	1673.6	1597.08
M01000041513	2159	GDP-mannose pyrophosphorylase 2 (GMP2); similar to AtGMP1	At2g39770	258.933	1252.11	1900.99	2439.39
M01000041035	2067	LOS2 (Low expression of osmotically responsive genes 1); phosphopyruvate hydratase	At2g36530	1261.91	2557.1	1055.09	720.527
M01000050719	2028	ADH (ALCOHOL DEHYDROGENASE 1)	At1g77120	537.311	2347.12	1182.43	1542.54
M01000005083	2024	gibberellin-regulated family protein	At2g30810	1638.54	3871.42	175.416	3.8056
M01000012400	1961	elongation factor 1-alpha / EF-1-alpha	At5g60390	1489.12	1766.95	952.443	1156.9
M01000007640	1925	glycosyl hydrolase family protein 17	At4g13600	318.293	1477.64	1971.15	1197.5
M01000028261	1910	plastocyanin-like domain-containing protein / mavicyanin, putative	At5g26330	336.715	1927.16	1959.46	622.85
M01000013980	1877	EMB2171 (EMBRYO DEFECTIVE 2171); structural constituent of ribosome	At3g04400	492.279	2312.9	1118.76	1231.75
M01000052225	1826	proline and glycine rich protein		1039.82	1368.76	1511.17	822.01
M01000038291	1823	AFT1, GRF6 (G-BOX REGULATING FACTOR 6); protein phosphorylated amino acid binding	At5g10450	817.736	2023.59	1138.25	939.983
M01000007948	1802	CZSOD2, CSD2 | CSD2 (COPPER/ZINC SUPEROXIDE DISMUTASE 2); copper, zinc superoxide dismutase	At2g28190	1903.62	1322.1	1218.81	176.326
M01000009300	1796	ATP synthase delta chain, mitochondrial, putative / H(+)-transporting two-sector ATPase, delta (OSCP) subunit, putative	At5g13450	655.008	1690.73	1490.38	868.945
M01000001721	1789	similar to CPuORF47 (Conserved peptide upstream open reading frame 47) [Arabidopsis thaliana] (TAIR:AT5G03190.1); similar to hypothetical protein MtrDRAFT_AC148995g28v2 [Medicago truncatula] (GB:ABD32814.1); contains domain S-adenosyl-L-methionine-dependent methyltransferases (SSF53335)	At3g53400	1665.15	233.312	1807.43	740.823
M01000009378	1750	cysteine protease inhibitor, putative / cystatin, putative | chr5:19303822-19304190 REVERSE	At5g47550	149.424	335.969	1990.64	2110.84
M01000052454	1737	ATP8, ORFB | Encodes subunit 8 of the mitochondrial F(O) ATP synthase complex	Atmg00480	8.18759	1527.42	1583.94	1526.05
M01000011097	1718	RD22 (RESPONSIVE TO DESSICATION 22)	At5g25610	532.194	455.736	766.632	3365.42
M01000010529	1701	zinc finger (C3HC4-type RING finger) family protein	At3g47550	104.392	1407.65	1598.23	1396.66
M01000004643	1665	TZ, THI1 (THIAZOLE REQUIRING)	At5g54770	3726.38	609.722	102.651	44.3987
M01000006163	1658	glycosyl hydrolase family 18 protein	At4g19810	152.494	1168.12	1607.33	1455.01
M01000011638	1642	cupin family protein	At3g22640	3.07035	262.865	1528.07	2766.67
M01000006091	1634	No Definition Found		318.293	1179	1511.17	1305.32
M01000004369	1630	GDSL-motif lipase/hydrolase family protein	At1g71691	1451.25	2659.76	349.532	26.6392
M01000006703	1622	GAPC-1, GAPC (GLYCERALDEHYDE-3-PHOSPHATE DEHYDROGENASE C SUBUNIT); glyceraldehyde-3-phosphate dehydrogenase	At3g04120	1895.43	986.132	623.701	933.64
M01000027354	1605	unknown mRNA in legume seeds		104.392	1760.73	1748.96	419.885
M01000033123	1592	plastocyanin-like domain-containing protein	At4g28365	1222	1608.3	944.647	442.718
M01000035902	1561	plastocyanin-like domain-containing protein	At4g28365	943.62	1698.51	1083.68	358.995
M01000031844	1560	heat shock protein 81-4 (HSP81-4)	At5g56000	1577.14	1247.44	728.95	653.295
M01000009248	1557	CLPP1, PCLPP | Encodes the only ClpP (caseinolytic protease) encoded within the plastid genome. Contains a highly conserved catalytic triad of Ser-type proteases (Ser-His-Asp). Part of the 350 kDa chloroplast Clp complex. The name reflects nomenclature described in Adam et. al (2001).	Atcg00670	0	2064.03	1177.23	964.085
M01000000854	1538	cysteine proteinase, putative	At3g54940	572.108	788.594	1390.33	1309.13
M01000028498	1529	No Definition Found		617.14	1597.41	1465.7	162.372
M01000025252	1507	UBQ6 (ubiquitin 6); protein binding	At2g47110	406.309	1574.08	992.723	1150.56
M01000000539	1501	DUF 239 protein perhaps seed specific	At2g38255	301.918	878.808	2190.75	121.779
M01000008015	1491	dehydrin family protein	At1g54410	0	236.423	1745.06	1938.32
M01000049169	1464	No Definition Found		459.529	794.816	1071.99	1711.25
M01000009210	1459	DUF 1264 seed specific	At5g45690	61.407	502.398	1639.81	1613.57
M01000039285	1428	ATP9 | subunit 9 of mitochondrial F0-ATPase	Atmg01080	8.18759	1651.85	1292.88	808.056
M01000008360	1402	ATTRX H1, ATTRX1 | ATTRX1 (Arabidopsis thaliana thioredoxin H-type 1); thiol-disulfide exchange intermediate	At3g51030	566.991	1468.31	992.723	714.184
M01000001762	1401	40S ribosomal protein S8 (RPS8A)	At5g20290	438.036	1714.07	890.073	754.777
M01000007980	1399	2-oxoglutarate-dependent dioxygenase, putative	At1g06620	665.242	1039.02	935.551	1167.05
M01000023897	1383	ROC3 | ROC3 (rotamase CyP 3); peptidyl-prolyl cis-trans isomerase	At2g16600	1058.25	749.709	893.971	1018.63
M01000025621	1372	No Definition Found		676.5	1168.12	877.079	1008.48
M01000011771	1362	ATCRA1, CRU1, CRA1 | CRA1 (CRUCIFERINA); nutrient reservoir	At5g44120	72.6649	671.938	723.753	2563.71
M01000045509	1358	HTB4; DNA binding	At5g59910	283.495	969.022	1121.36	1292.64
M01000002353	1356	similar to unnamed protein product [Homo sapiens] (GB:BAC86381.1)	At3g13370	56.2897	461.958	1208.42	2019.5
M01000006685	1354	sucrose synthase (SUS2); similar to AtSUS4	At3g43190	1822.76	724.823	621.102	426.227
M01000007061	1337	40S ribosomal protein S3 (RPS3C)	At5g35530	505.584	1535.19	796.518	811.861
M01000007234	1324	SOUL heme-binding family protein	At1g17100	560.85	1068.57	1118.76	714.184
M01000008203	1313	LCR69, PDF2.2 (Low-molecular-weight cysteine-rich 69); protease inhibitor	At2g02100	1531.08	771.485	793.919	320.939
M01000012222	1302	GF14 MU, GRF9 (GENERAL REGULATORY FACTOR 9); protein phosphorylated amino acid binding	At2g42590	834.111	1360.99	731.549	584.794
M01000038041	1289	proline-rich family protein	At4g19200	475.904	925.471	1044.7	990.724
M01000044825	1280	SUMO 1, SUMO1, SUM1 (SMALL UBIQUITIN-LIKE MODIFIER 1)	At4g26840	368.442	1407.65	882.277	801.713
M01000010251	1216	perhaps seed specific		590.53	1348.54	1086.28	40.5931
M01000010031	1195	trypsin and protease inhibitor family protein / Kunitz family protein	At1g17860	5.11725	12.4433	1162.94	2134.94
M01000009073	1191	RD22 (RESPONSIVE TO DESSICATION 22)	At5g25610	315.222	318.86	504.158	2441.93
M01000010771	1186	No Definition Found		120.767	752.82	917.36	1498.14
M01000007456	1180	oxidoreductase	At1g54870	18.4221	178.873	1177.23	1850.79
M01000011597	1176	No Definition Found		139.189	368.633	165.021	3109.18
M01000025906	1173	PFN2, PRO2, PRF2 (PROFILIN 2); actin binding / protein binding	At4g29350	593.601	1025.02	865.385	625.387
M01000041058	1141	expressed in legume seeds		165.799	1494.75	148.129	1678.27
M01000029474	1131	similar to unknown protein [Arabidopsis thaliana] (TAIR:AT1G27350.1); similar to membrane protein [Brassica juncea] (GB:AAT38818.1); contains InterPro domain Ribosome associated membrane RAMP4 (InterPro:IPR010580)	At1g27330	176.033	885.03	1000.52	953.937
M01000011943	1111	abundant in medicago		189.338	606.611	204.002	2482.52
M01000025891	1103	BETAVPE, BETA-VPE | BETA-VPE (vacuolar processing enzyme beta); cysteine-type endopeptidase	At1g62710	291.683	1051.46	779.626	879.094
M01000006768	1097	ATADF, ATADF1, ADF1 (ACTIN DEPOLYMERIZING FACTOR 1)	At3g46010	411.427	1301.88	654.886	619.044
M01000006592	1096	No Definition Found		5.11725	12.4433	496.362	2882.11
M01000012080	1096	ALPHA-TIP, TIP3;1 (ALPHA-TONOPLAST INTRINSIC PROTEIN); water channel	At1g73190	37.8676	379.521	1129.16	1386.51
M01000010924	1093	PHGPX, LSC803, ATGPX6 (GLUTATHIONE PEROXIDASE 6); glutathione peroxidase	At4g11600	125.884	572.392	1056.39	1160.71
M01000002879	1084	ATPDIL1-1 (PDI-LIKE 1-1); protein disulfide isomerase	At1g21750	1590.44	665.717	393.711	243.558
M01000032800	1084	manganese ion binding / metal ion binding / nutrient reservoir	At5g38940	1389.84	895.918	527.547	13.9539
M01000045120	1079	endomembrane protein 70, putative	At5g35160	563.921	867.921	608.108	943.789
M01000036643	1077	No Definition Found		956.925	1483.86	397.609	67.2323
M01000005680	1071	UBL5 (UBIQUITIN-LIKE PROTEIN 5)	At5g42300	449.294	1004.8	821.206	558.155
M01000005831	1071	No Definition Found		99.2746	496.177	1234.41	919.687
M01000027654	1061	cupin family protein	At3g22640	152.494	245.755	575.624	2178.07
M01000008707	1060	similar to unknown protein [Arabidopsis thaliana] (TAIR:AT3G62730.1); similar to unnamed protein product [Vitis vinifera] (GB:CAO44946.1)	At1g47980	0	49.7732	1334.46	1363.67
M01000029387	1052	stigma-specific Stig1 family protein	At1g50650	106.439	934.803	1023.91	679.934
M01000007255	1025	similar to SWI1 (SWITCH1), phospholipase C [Arabidopsis thaliana] (TAIR:AT5G51330.1); similar to unnamed protein product [Vitis vinifera] (GB:CAO67108.1)	At5g23610	419.614	1015.68	571.726	832.158
M01000024704	1016	60S ribosomal protein L8 (RPL8C)	At4g36130	1074.62	589.502	414.501	720.527
M01000012203	1012	ASK2, SKP1B | ASK2 (ARABIDOPSIS SKP1-LIKE 2); ubiquitin-protein ligase	At5g42190	499.443	937.914	652.287	645.683
M01000011704	1008	PR3, PR-3, CHI-B, B-CHI, ATHCHIB (BASIC CHITINASE); chitinase	At3g12500	31.7269	206.87	1183.73	1207.64
M01000007354	1006	self-incompatibility protein-related	At3g16970	157.611	1009.46	790.021	750.972
M01000038965	993	ALDH10A8 | ALDH10A8 (Aldehyde dehydrogenase 10A8); 3-chloroallyl aldehyde dehydrogenase	At1g74920	708.227	771.485	645.79	521.367
M01000008953	989	DRM1 (DORMANCY-ASSOCIATED PROTEIN 1)	At1g28330	5.11725	153.986	883.576	1725.21
M01000007154	983	similar to hypothetical protein MtrDRAFT_AC155884g16v2 [Medicago truncatula] (GB:ABN08202.1)	At2g21820	24.5628	335.969	1144.75	1049.08
M01000036774	981	HTB4; DNA binding	At5g59910	210.831	808.815	758.836	882.899
M01000011668	970	cupin family protein | chr3:8011909-8013890 REVERSE	At3g22640	5.11725	107.324	717.256	1985.25
M01000006436	950	ATMETS, ATMS1,ATCIMS (COBALAMIN-INDEPENDENT METHIONINE SYNTHASE)	At5g17920	1170.83	542.839	396.31	460.478
M01000031934	944	ATCRA1, CRU1, CRA1 (CRUCIFERINA); nutrient reservoir	At5g44120	104.392	329.748	666.58	1597.08
M01000010050	942	ALPHA-TIP/TIP3;1 (ALPHA-TONOPLAST INTRINSIC PROTEIN); water channel	At1g73190	29.68	379.521	883.576	1274.88
M01000007745	939	ATP1 | ATPase subunit 1	Atmg01190	34.7973	1401.43	727.651	328.55
M01000003066	937	Identical to Protein FBL4 (FBL4) [Arabidopsis Thaliana] (GB:Q94A20;GB:O23399;GB:Q940C4); similar to glutamate binding / [Arabidopsis thaliana] (TAIR:AT1G03070.1); similar to unknown [Populus trichocarpa] (GB:ABK94990.1); contains InterPro domain Protein of unknown function UPF0005 (InterPro:IPR006214)	At4g15470	353.09	822.814	679.574	665.98
M01000010320	933	CSD1 | CSD1 (COPPER/ZINC SUPEROXIDE DISMUTASE 1) | chr1:2827703-2829056 FORWARD	At1g08830	361.278	718.601	596.414	899.39
M01000000220	927	ARA12; subtilase	At5g67360	1739.86	559.949	166.32	13.9539
M01000035055	927	fructose-bisphosphate aldolase, putative	At3g52930	1411.34	525.73	206.601	405.931
M01000045430	924	phosphomannomutase (PMM)	At2g45790	293.73	475.956	714.657	1041.47
M01000000127	922	HSP70 (heat shock protein 70); ATP binding	At3g12580	1283.41	592.612	289.761	338.698
M01000030807	920	trichohyalin-related	At4g36520	26.6097	502.398	797.817	1201.3
M01000037768	918	No Definition Found		267.12	1082.57	560.031	602.553
M01000006659	911	No Definition Found		8.18759	729.489	829.002	879.094
M01000042190	889	40S ribosomal protein S25 (RPS25B)	At2g21580	444.177	1007.91	462.578	527.71
M01000045908	887	HSC70-1 (heat shock cognate 70 kDa protein 1); ATP binding	At5g02500	930.315	586.391	452.183	409.736
M01000010055	883	transporter	At5g63060	170.916	852.366	693.867	655.832
M01000007095	881	translocon-associated protein beta (TRAPB) family protein	At5g14030	510.701	703.047	472.973	750.972
M01000026066	878	ENDO1, BFN1 (BIFUNCTIONAL NUCLEASE I); nucleic acid binding	At1g11190	232.323	563.06	700.364	886.705
M01000028101	878	PAD2 (20S proteasome alpha subunit D2); peptidase	At5g66140	396.075	794.816	637.994	513.756
M01000006032	873	similar to unknown protein [Arabidopsis thaliana] (TAIR:AT3G16040.1); similar to hypothetical protein [Plantago major] (GB:CAH59409.1); contains InterPro domain Translation machinery associated TMA7 (InterPro:IPR015157)	At1g15270	200.596	808.815	760.135	527.71
M01000041161	873	TUA6 (tubulin alpha-6 chiain)	At4g14960	1320.25	656.384	207.9	182.669
M01000024998	872	TUA2 (tubulin alpha-2 chain)	At1g50010	1197.44	461.958	307.952	399.588
M01000033581	867	40S ribosomal protein S19 (RPS19A)	At3g02080	275.308	914.583	582.121	582.257
M01000011461	861	unknown protein	At2g22080	310.105	765.263	665.281	554.349
M01000003925	860	similar to unknown protein [Arabidopsis thaliana] (TAIR:AT3G15450.1); similar to unnamed protein product [Vitis vinifera] (GB:CAO39242.1); contains domain G3DSA:3.60.20.10 (G3DSA:3.60.20.10); contains domain SSF56235 (SSF56235)	At4g27450	127.931	934.803	760.135	430.033
M01000002212	859	SCPL51; serine carboxypeptidase	At2g27920	553.686	569.281	621.102	537.858
M01000024268	854	60S ribosomal protein L32 (RPL32A)	At4g18100	438.036	715.49	518.451	663.443
M01000010110	852	RPL24A (RIBOSOMAL PROTEIN L24); structural constituent of ribosome	At2g36620	422.685	1059.24	469.075	358.995
M01000031721	849	UDP-D-glucose/UDP-D-galactose 4-epimerase 1 (UGE1); similar to AtUGE1	At1g12780	366.395	505.509	675.676	726.87
M01000041923	846	No Definition Found		21.4924	1318.99	445.686	582.257
M01000031924	842	similar to unknown protein [Arabidopsis thaliana] (TAIR:AT3G03160.1); similar to unnamed protein product [Vitis vinifera] (GB:CAO42347.1)	At5g17190	235.393	505.509	773.129	710.379
M01000041077	832	CBS domain-containing protein	At5g10860	328.527	609.722	675.676	594.942
M01000037638	817	AT1G56075.1, LOS1 (Low expression of osmotically responsive genes 1); translation elongation factor/ translation factor, nucleic acid binding	At1g56070	1235.3	368.633	300.156	287.957
M01000011906	816	ERD8, HSP81-2 (EARLY-RESPONSIVE TO DEHYDRATION 8); ATP binding	At5g56030	671.383	525.73	458.68	558.155
M01000009643	810	PAB8 (POLY(A) BINDING PROTEIN 8); RNA binding / translation initiation factor	At1g49760	922.128	706.158	239.085	365.338
M01000048528	809	guanine nucleotide-binding family protein / activated protein kinase C receptor (RACK1)	At3g18130	911.893	536.618	327.443	430.033
M01000007614	808	IDD5 (indeterminate(ID)-domain 5); C2H2 family; similar to AtIDD5	At2g02070	291.683	715.49	566.528	615.239
M01000009513	806	cupin family protein	At2g18540	26.6097	435.516	671.778	1099.82
M01000041585	799	40S ribosomal protein S30 (RPS30C)	At5g56670	387.887	762.152	437.89	619.044
M01000041846	789	40S ribosomal protein S30 (RPS30C)	At5g56670	93.1339	846.145	427.495	876.556
M01000028999	784	40S ribosomal protein S15 (RPS15D)	At5g09510	376.629	741.932	404.106	659.637
M01000006806	783	dehydrin family protein	At1g54410	88.0166	583.28	721.154	690.082
M01000007683	782	40S ribosomal protein S29 (RPS29C)	At4g33865	213.901	738.821	583.42	572.109
M01000006343	761	xylose isomerase family protein	At5g57655	774.751	496.177	437.89	308.254
M01000025400	758	No Definition Found		219.018	888.141	418.399	578.451
M01000008344	755	histone H3	At5g65360	176.033	598.834	492.464	838.5
M01000007385	751	HMGA (HIGH MOBILITY GROUP A); DNA binding	At1g14900	341.832	955.024	445.686	277.809
M01000011132	748	ALDH7B4 (ALDEHYDE DEHYDROGENASE 7B4); 3-chloroallyl aldehyde dehydrogenase	At1g54100	874.026	472.846	328.742	341.235
M01000003613	745	ACT2/7, ACT7 (actin 7)	At5g09810	996.84	365.522	317.048	320.939
M01000010571	744	adenosylmethionine decarboxylase family protein	At5g15950	389.934	405.963	592.516	592.405
M01000032017	742	40S ribosomal protein S4 (RPS4B)	At5g07090	438.036	525.73	471.674	582.257
M01000004746	735	similar to unknown protein [Arabidopsis thaliana] (TAIR:AT3G11600.1); similar to unnamed protein product [Vitis vinifera] (GB:CAO15841.1)	At5g06270	141.236	539.728	565.229	764.926
M01000006770	727	subtilase family protein	At5g59100	288.613	545.95	589.917	503.608
M01000038621	727	EIF-5A (eukaryotic translation initiation factor 5A-1); translation initiation factor	At1g13950	411.427	762.152	404.106	399.588
M01000005363	726	ATAVP3, AVP-3, AVP1 | AVP1 (vacuolar-type H+-pumping pyrophosphatase 1); ATPase	At1g15690	917.011	472.846	262.474	320.939
M01000006943	723	NDPK1 (nucleoside diphosphate kinase 1); ATP binding / nucleoside diphosphate kinase	At4g09320	296.8	536.618	534.044	582.257
M01000007203	723	No Definition Found		58.3366	1392.09	406.705	97.6771
M01000031891	719	40S ribosomal protein S9 (RPS9C)	At5g39850	363.324	805.704	344.335	480.774
M01000028564	718	wound-responsive family protein	At4g10270	152.494	569.281	454.782	838.5
M01000025918	715	nodulin MtN21 family protein	At4g08290	0	12.4433	393.711	1765.8
M01000001335	709	B5 #2, ATB5-A (Cytochrome b5 A)	At5g53560	341.832	525.73	420.998	673.591
M01000046093	708	ATFP3 (Arabidopsis thaliana farnesylated protein 3); metal ion binding	At5g63530	157.611	636.164	566.528	537.858
M01000006202	704	histone H3	At5g65360	230.276	486.844	489.865	730.675
M01000007013	701	60S ribosomal protein L10 (RPL10B)	At1g26910	590.53	605.056	365.125	331.087
M01000004333	698	60S ribosomal protein L7 (RPL7D)	At3g13580	537.311	572.392	383.316	395.782
M01000035617	692	SCPL48 (serine carboxypeptidase-like 48); serine carboxypeptidase	At3g45010	91.087	318.86	623.701	846.112
M01000032116	690	RD22 (RESPONSIVE TO DESSICATION 22)	At5g25610	462.599	119.767	103.95	1441.05
M01000009337	688	CAT2 (CATALASE 2); catalase	At4g35090	432.919	510.176	454.782	450.329
M01000002826	687	copper-binding family protein	At5g24580	131.002	685.937	482.069	582.257
M01000045945	685	L1L (leafy cotyledon 1-related); CCAAT-box binding transcription factor family protein	At5g47670	374.582	592.612	469.075	395.782
M01000004277	683	pectinesterase family protein	At2g26450	898.588	385.742	272.869	284.151
M01000001428	680	similar to unknown protein [Arabidopsis thaliana] (TAIR:AT3G55646.1); similar to unknown protein [Arabidopsis thaliana] (TAIR:AT5G59080.1); similar to unnamed protein product [Vitis vinifera] (GB:CAO15731.1)	At5g02020	101.321	309.527	697.765	679.934
M01000006081	680	Repetitive proline-rich cell wall protein 2 precursor		66.5242	539.728	679.574	487.117
M01000001893	679	plastocyanin-like domain-containing protein	At2g25060	555.733	908.361	255.977	125.585
M01000005945	676	similar to unknown [Populus trichocarpa] (GB:ABK93272.1); contains domain PD104546 (PD104546)	At4g16450	99.2746	838.368	500.26	379.291
M01000000140	675	PGK (PHOSPHOGLYCERATE KINASE)	At1g79550	580.296	595.723	365.125	267.661
M01000000784	675	2-oxoglutarate-dependent dioxygenase, putative	At1g14130	724.602	552.172	262.474	300.642
M01000001742	672	ACT11 (ACTIN-11); structural constituent of cytoskeleton	At3g12110	684.688	505.509	293.659	345.041
M01000012110	671	histone H3.2	At4g40030	243.581	300.195	556.133	710.379
M01000041770	670	2-oxoglutarate-dependent dioxygenase, putative	At1g06620	301.918	563.06	441.788	513.756
M01000010516	666	endomembrane protein 70, putative	At2g01970	459.529	385.742	445.686	501.071
M01000010508	664	similar to unknown protein [Arabidopsis thaliana] (TAIR:AT2G27320.1); similar to hypothetical protein 25.t00048 [Brassica oleracea] (GB:ABD64955.1); contains InterPro domain Protein of unknown function DUF239, plant (InterPro:IPR004314)	At2g38255	256.886	479.067	821.206	34.2504
M01000006737	663	NTF2A (NUCLEAR TRANSPORT FACTOR 2A); Ran GTPase binding / protein transporter	At1g27310	248.698	815.036	389.813	351.384
M01000037980	656	COPT5 (copper transporter 5); copper ion transmembrane transporter	At5g20650	117.697	575.503	617.204	402.125
M01000011669	654	SHD (SHEPHERD); ATP binding	At4g24190	791.126	359.3	265.073	365.338
M01000007550	652	pyruvate kinase, putative	At5g63680	429.849	356.19	466.476	490.922
M01000052405	652	40S ribosomal protein S24 (RPS24A)	At3g04920	318.293	531.951	392.412	551.812
M01000007217	651	40S ribosomal protein S2 (RPS2C)	At2g41840	320.34	645.496	437.89	338.698
M01000006260	650	ATMP1, ATMAPR5, MSBP1 (MEMBRANE STEROID BINDING PROTEIN 1)	At5g52240	368.442	715.49	306.653	405.931
M01000006461	650	elongation factor 1-beta, putative / EF-1-beta, putative	At2g18110	374.582	569.281	372.921	460.478
M01000047774	649	NADP-dependent oxidoreductase, putative	At5g17000	636.585	569.281	304.054	237.216
M01000041957	646	HTA12; DNA binding	At5g02560	331.598	455.736	461.279	490.922
M01000004605	644	HTA12; DNA binding	At5g02560	582.343	365.522	314.449	507.413
M01000011150	644	NAD4 (NADH dehydrogenase subunit 4)	Atmg00580	5.11725	592.612	571.726	558.155
M01000005844	637	malate dehydrogenase, cytosolic, putative	At1g04410	446.224	555.282	369.023	348.847
M01000006479	636	60S ribosomal protein L5 (RPL5B)	At5g39740	569.038	531.951	285.863	351.384
M01000000055	634	histone H1, putative	At1g06760	245.628	536.618	437.89	501.071
M01000005895	633	ROC7 (rotamase CyP 7); peptidyl-prolyl cis-trans isomerase	At5g58710	358.207	482.178	379.418	513.756
M01000034088	633	GR-RBP7, GRP7, CCR2, ATGRP7 (COLD, CIRCADIAN RHYTHM, AND RNA BINDING 2); RNA binding / double-stranded DNA binding / single-stranded DNA binding	At2g21660	379.7	345.302	417.1	584.794
M01000031751	631	STI (STICHEL); ATP binding / DNA binding / DNA-directed DNA polymerase	At2g02480	270.191	405.963	497.661	513.756
M01000031232	630	EMB2171 (EMBRYO DEFECTIVE 2171); structural constituent of ribosome	At3g04400	154.541	633.053	371.622	598.748
M01000037501	626	VAMP725, ATVAMP725 (Arabidopsis thaliana vesicle-associated membrane protein 725)	At2g32670	328.527	368.633	445.686	551.812
M01000050750	624	DNA-binding family protein	At2g45850	162.728	315.749	441.788	822.01
M01000007319	621	elongation factor 1B alpha-subunit 2 (eEF1Balpha2)	At5g19510	512.748	555.282	304.054	314.596
M01000010890	616	ATDI8, RAB18 (RESPONSIVE TO ABA 18)	At5g66400	13.3048	233.312	669.179	710.379
M01000011964	615	DIM, EVE1, DW1, DIM1, CBB1, DWF1 (DIMINUTO 1); catalytic	At3g19820	472.834	391.964	366.424	432.57
M01000031275	614	Identical to Uncharacterized GPI-anchored protein At3g06035 precursor [Arabidopsis Thaliana] (GB:Q84MC0;GB:Q8H7F7;GB:Q8L9J0); similar to unknown protein [Arabidopsis thaliana] (TAIR:AT5G19250.1); similar to unknown [Populus trichocarpa] (GB:ABK94712.1)	At3g06035	96.2042	396.63	539.241	619.044
M01000003858	612	HSP70 | HSP70 (heat shock protein 70); ATP binding | chr3:3991494-3993696 REVERSE	At3g12580	782.939	382.632	210.499	294.3
M01000000462	610	HSP70-1, AT-HSC70-1, HSC70, HSC70-1 (heat shock cognate 70 kDa protein 1); ATP binding	At5g02500	836.158	429.294	181.913	213.114
M01000005677	607	PFT1 (PHYTOCHROME AND FLOWERING TIME 1)	At1g25540	293.73	393.52	471.674	460.478
M01000008766	603	TUA5 (tubulin alpha-5)	At5g19780	946.691	248.866	175.416	270.198
M01000013311	602	Sucrose-proton symporter (SUC); similar to AtSUC5	At1g71890	374.582	499.288	331.341	446.524
M01000052374	602	tonoplast-associated citrate binding protein		3.07035	222.424	831.601	426.227
M01000041258	601	GTP binding / RNA binding	At4g26630	283.495	589.502	392.412	355.189
M01000042144	597	No Definition Found		299.871	345.302	469.075	480.774
M01000012142	593	RPL16A (ribosomal protein large subunit 16A); structural constituent of ribosome	At2g42740	82.8994	356.19	589.917	531.515
M01000032035	591	40S ribosomal protein S3A (RPS3aB)	At4g34670	318.293	592.612	369.023	310.791
M01000043965	591	60S ribosomal protein L36a/L44 (RPL36aB)	At4g14320	288.613	482.178	354.73	501.071
M01000025596	588	similar to unknown [Populus trichocarpa x Populus deltoides] (GB:ABK96425.1)	At1g76200	205.713	496.177	444.387	432.57
M01000010702	587	similar to unknown protein [Arabidopsis thaliana] (TAIR:AT1G63060.1); similar to unknown [Xerophyta humilis] (GB:AAT45004.1)	At5g07330	8.18759	110.434	579.522	907.001
M01000038638	587	nascent polypeptide-associated complex (NAC) domain-containing protein	At1g73230	160.682	499.288	523.649	355.189
M01000039725	587	histone H3.2	At4g40030	232.323	279.974	479.47	588.599
M01000010483	580	late embryogenesis abundant protein, putative / LEA protein, putative	At1g52690	13.3048	139.987	725.052	605.09
M01000048999	578	RAN3; GTP binding	At5g55190	414.497	572.392	300.156	280.346
M01000010190	575	RAB18 (RESPONSIVE TO ABA 18)	At5g66400	5.11725	199.093	673.077	615.239
M01000002775	574	MEE6, CS1, APX1 (ASCORBATE PEROXIDASE 1)	At1g07890	542.428	519.508	258.576	233.41
M01000003167	572	EIF-5A (eukaryotic translation initiation factor 5A-1); translation initiation factor	At1g13950	240.511	329.748	389.813	615.239
M01000006340	568	CAM7 (CALMODULIN 7); calcium ion binding	At3g43810	210.831	458.847	479.47	345.041
M01000036082	568	RPS6 (RIBOSOMAL PROTEIN S6); structural constituent of ribosome	At4g31700	403.239	393.52	333.94	412.273
M01000041458	566	40S ribosomal protein S21 (RPS21C)	At5g27700	454.411	415.295	220.894	501.071
M01000006623	563	nucleotide sugar transporter 2 (NST2), putative; similar to both AtUDPGalT1 and AtGONST5	At1g77610	176.033	346.857	458.68	534.053
M01000002157	561	BETAVPE, BETA-VPE (vacuolar processing enzyme beta); cysteine-type endopeptidase	At1g62710	112.579	432.405	449.584	523.904
M01000031608	557	RAN3; GTP binding	At5g55190	326.48	496.177	366.424	300.642
M01000007549	554	ATHSP23.6-MITO (MITOCHONDRION-LOCALIZED SMALL HEAT SHOCK PROTEIN 23.6)	At4g25200	224.135	676.605	358.628	223.262
M01000009122	554	No Definition Found		200.596	429.294	418.399	442.718
M01000046914	550	histone H4	At5g59970	72.6649	438.627	465.177	507.413
M01000048761	550	UBC28; ubiquitin-protein ligase	At1g64230	173.986	489.955	375.52	463.015
M01000011596	549	60S ribosomal protein L29 (RPL29B)	At3g06680	253.815	552.172	310.551	391.977
M01000002297	542	RAN3; GTP binding	At5g55190	524.006	332.858	252.079	375.486
M01000008696	541	gamma interferon responsive lysosomal thiol reductase family protein / GILT family protein	At1g07080	350.02	475.956	292.36	361.532
M01000040706	540	60S acidic ribosomal protein P0 (RPP0B	At3g09200	409.38	373.299	375.52	267.661
M01000006974	539	60S ribosomal protein L27A (RPL27aC)	At1g70600	216.971	539.728	327.443	391.977
M01000049946	538	SUMO 1, SUMO1, SUM1 (SMALL UBIQUITIN-LIKE MODIFIER 1)	At4g26840	93.1339	399.741	435.291	531.515
M01000001572	537	EMB2386 | EMB2386 (EMBRYO DEFECTIVE 2386); structural constituent of ribosome	At1g02780	518.889	379.521	254.678	308.254
M01000006738	537	OCP11, AGO4 (ARGONAUTE 4); nucleic acid binding	At2g27040	700.039	230.201	296.258	182.669
M01000009273	537	RAP2.3 (related to AP2.3); AP2-EREBP family; similar to AtEBP/AtERF72/AtRAP2.3	At3g16770	441.107	648.607	272.869	64.6952
M01000011825	537	No Definition Found		10.2345	17.1095	37.6819	1721.4
M01000009682	535	Identical to Probable ubiquitin-fold modifier 1 precursor [Arabidopsis Thaliana] (GB:Q9CA23); similar to unknown [Populus trichocarpa] (GB:ABK93968.1); similar to unnamed protein product [Vitis vinifera] (GB:CAO61814.1); contains InterPro domain Ubiquitin-like, Ufm1 (InterPro:IPR005375)	At1g77710	157.611	505.509	423.597	338.698
M01000024581	535	UBC28; ubiquitin-protein ligase	At1g64230	85.9697	376.41	462.578	513.756
M01000009785	534	unknown mRNA found in legume seeds		5.11725	43.5516	397.609	1102.36
M01000022912	534	SPT16 (GLOBAL TRANSCRIPTION FACTOR C); metalloexopeptidase	At4g10710	481.021	429.294	339.137	148.418
M01000031631	532	OLEO1 (OLEOSIN1)	At4g25140	26.6097	110.434	361.227	1051.61
M01000010770	531	60S ribosomal protein L39 (RPL39C)	At4g31985	149.424	493.066	333.94	493.459
M01000011427	531	glycosyl hydrolase family 1 protein / beta-glucosidase, putative (YLS1)	At3g60130	802.384	346.857	175.416	95.14
M01000037131	530	SDIR1 (SALT- AND DROUGHT-INDUCED RING FINGER1); protein binding / ubiquitin-protein ligase/ zinc ion binding	At3g55530	197.526	385.742	400.208	446.524
M01000010310	529	RD19A, RD19 (RESPONSIVE TO DEHYDRATION 19); cysteine-type peptidase	At4g39090	222.088	213.092	376.819	649.489
M01000052967	529	40S ribosomal protein S17 (RPS17D)	At5g04800	441.107	379.521	285.863	328.55
M01000027085	526	xanthine/uracil permease family protein	At1g60030	529.123	446.404	265.073	162.372
M01000038390	524	histone H4	At5g59970	173.986	345.302	396.31	511.219
M01000010206	523	OCP11, AGO4 (ARGONAUTE 4); nucleic acid binding	At2g27040	601.788	269.086	285.863	233.41
M01000011439	523	ATGCP3, TUB3 | TUB3 (TUBULIN BETA-3); structural molecule	At5g62700	524.006	455.736	210.499	237.216
M01000032473	523	ARA12 | ARA12; subtilase	At5g67360	900.635	416.851	85.7588	6.34267
M01000010552	522	2-oxoglutarate-dependent dioxygenase, putative	At2g25450	195.479	461.958	328.742	450.329
M01000002873	520	APM1, ATAPM1 | APM1 (AMINOPEPTIDASE M1)	At4g33090	628.398	346.857	231.289	186.474
M01000011197	519	ECT2; protein binding	At3g13460	786.009	219.313	176.715	219.456
M01000000098	518	similar to unknown protein [Arabidopsis thaliana] (TAIR:AT5G25960.1); similar to hypothetical protein [Vitis vinifera] (GB:CAN70607.1); contains InterPro domain Protein of unknown function DUF239, plant (InterPro:IPR004314)	At5g25950	882.213	391.964	110.447	3.8056
M01000003862	518	extremely hydrophllic peptide		26.6097	272.197	418.399	724.332
M01000030973	518	histone H1.2	At2g30620	387.887	426.183	275.468	320.939
M01000001084	516	AP40, RP40, RPSAA, P40 (40S ribosomal protein SA); structural constituent of ribosome	At1g72370	494.326	435.516	197.505	294.3
M01000009625	512	ADH2 (ALCOHOL DEHYDROGENASE 2); formaldehyde dehydrogenase (glutathione)	At5g43940	414.497	499.288	244.283	233.41
M01000037934	512	PAB8 (POLY(A) BINDING PROTEIN 8); RNA binding / translation initiation factor	At1g49760	494.326	443.293	218.295	237.216
M01000010929	511	RD22 (RESPONSIVE TO DESSICATION 22)	At5g25610	230.276	55.9949	83.1601	1238.09
M01000031644	509	GF14 OMEGA, GRF2 (GENERAL REGULATORY FACTOR 2); protein phosphorylated amino acid binding	At1g78300	515.818	516.397	168.919	196.623
M01000045728	509	similar to unknown protein [Arabidopsis thaliana] (TAIR:AT5G54530.1); similar to unnamed protein product [Vitis vinifera] (GB:CAO64729.1); contains InterPro domain Protein of unknown function DUF538 (InterPro:IPR007493)	At1g61667	205.713	475.956	385.915	284.151
M01000011561	508	CBS domain-containing protein | chr1:5274363-5275494 FORWARD	At1g15330	24.5628	256.643	502.859	574.646
M01000012207	508	60S ribosomal protein L4/L1 (RPL4A)	At3g09630	673.43	289.307	139.033	304.448
M01000031785	508	VTC2 (VITAMIN C DEFECTIVE 2)	At4g26850	278.378	209.981	320.946	602.553
M01000011956	503	60S acidic ribosomal protein P0 (RPP0A)	At2g40010	537.311	332.858	218.295	280.346
M01000042103	503	40S ribosomal protein S16 (RPS16A)	At2g09990	376.629	412.184	202.703	419.885
M01000051941	503	RD22 (RESPONSIVE TO DESSICATION 22)	At5g25610	195.479	40.4407	61.0707	1309.13
M01000008526	502	ATSBT4.12; subtilase	At5g59090	58.3366	356.19	445.686	487.117
M01000003529	501	nucleotide sugar transporter 2 (NST2), putative; similar to AtNST-KT	At4g39390	366.395	346.857	320.946	308.254
M01000006299	501	zinc-binding protein, putative / protein kinase C inhibitor, putative	At3g56490	272.238	435.516	410.603	178.863
M01000031867	501	40S ribosomal protein S23 (RPS23B)	At5g02960	323.41	349.968	292.36	405.931
M01000002835	500	60S ribosomal protein L9 (RPL90A/C)	At1g33140	403.239	510.176	202.703	260.049
M01000042807	499	calnexin 1 (CNX1)	At5g61790	444.177	326.637	304.054	253.707
M01000005823	498	40S ribosomal protein S3A (RPS3aB)	At4g34670	507.631	396.63	224.792	216.919
M01000005862	493	60S ribosomal protein L39 (RPL39C)	At4g31985	160.682	461.958	302.755	440.181
M01000052276	493	60S ribosomal protein L35 (RPL35B)	At2g39390	288.613	376.41	285.863	402.125
M01000001630	492	GDP-mannose pyrophosphorylase 1 (GMP1)	At4g30570	168.869	388.853	339.137	450.329
M01000031484	492	60S ribosomal protein L26 (RPL26B)	At5g67510	227.206	435.516	239.085	483.311
M01000039315	492	ATARFA1F; GTP binding / phospholipase activator/ protein binding	At1g10630	350.02	432.405	293.659	243.558
M01000011549	491	AGL104 (agamous-like 104); MADS family ranscription factor	At1g22130	131.002	376.41	413.202	389.44
M01000012098	491	ubiquinol-cytochrome C reductase complex ubiquinone-binding protein, putative / ubiquinol-cytochrome C reductase complex 8.2 kDa protein, putative	At5g05370	250.745	379.521	314.449	391.977
M01000007811	490	histone H1.2	At2g30620	285.542	292.418	317.048	442.718
M01000024328	488	peroxidase, putative	At4g26010	8.18759	265.976	582.121	389.44
M01000011279	486	AtRab1B, Ara-5, AtRABD2a, ARA5, ATRAB1B (Arabidopsis thaliana responsive to abscisic acid 1B); GTP binding	At1g02130	162.728	463.513	292.36	426.227
M01000047536	485	ATARFA1E (ADP-RIBOSYLATION FACTOR A1E); GTP binding / phospholipase activator/ protein binding	At3g62290	358.207	359.3	328.742	237.216
M01000001833	484	glycosyl hydrolase family protein 51	At5g26120	230.276	213.092	300.156	612.702
M01000010081	484	No Definition Found		48.1021	393.52	472.973	351.384
M01000002009	481	SHM4 (SERINE HYDROXYMETHYLTRANSFERASE 4); glycine hydroxymethyltransferase	At4g13930	58.3366	256.643	445.686	531.515
M01000043856	480	60S ribosomal protein L32 (RPL32A)	At4g18100	336.715	376.41	261.175	338.698
M01000011663	479	40S ribosomal protein S15 (RPS15D)	At5g09510	205.713	292.418	328.742	487.117
M01000035346	479	gibberellin-regulated family protein	At2g30810	529.123	771.485	33.7838	3.8056
M01000013764	478	eIF4-gamma/eIF5/eIF2-epsilon domain-containing protein	At5g36230	411.427	279.974	255.977	355.189
M01000005530	474	HTB4; DNA binding	At5g59910	154.541	332.858	348.233	456.672
M01000043229	474	ATADF, ATADF1, ADF1 (ACTIN DEPOLYMERIZING FACTOR 1)	At3g46010	179.104	496.177	324.844	274.003
M01000000955	468	PIP2, PIP2;1, PIP2A (PLASMA MEMBRANE INTRINSIC PROTEIN 2A)	At3g53420	149.424	452.625	317.048	355.189
M01000018291	465	60S ribosomal protein L15 (RPL15A	At4g16720	505.584	320.415	189.709	253.707
M01000009930	464	UDP-D-glucose/UDP-D-galactose 4-epimerase 2 (UGE2); similar to AtUGE5	At4g10960	189.338	466.624	341.736	233.41
M01000025909	464	40S ribosomal protein S20 (RPS20C)	At5g62300	72.6649	405.963	414.501	334.893
M01000010896	460	ATAAC3, AAC3 (ADP/ATP CARRIER 3); ATP:ADP antiporter/ binding	At4g28390	374.582	323.526	281.965	249.901
M01000039529	460	HEL, PR-4, PR4 (PATHOGENESIS-RELATED 4)	At3g04720	10.2345	129.099	433.992	690.082
M01000040469	460	malate dehydrogenase, cytosolic, putative	At1g04410	560.85	318.86	155.925	223.262
M01000001604	456	No Definition Found		3.07035	6.22165	252.079	1122.65
M01000005798	456	eukaryotic translation initiation factor 5, putative / eIF-5, putative	At1g36730	387.887	435.516	213.098	202.965
M01000034519	456	ATP synthase beta chain, mitochondrial, putative	At5g08680	671.383	213.092	158.524	189.011
M01000051372	455	CID11; RNA binding / protein binding	At1g32790	318.293	349.968	297.557	247.364
M01000011390	453	RPT1A (regulatory particle triple-A 1A); ATPase	At1g53750	414.497	339.08	252.079	206.771
M01000039053	453	2-oxoglutarate-dependent dioxygenase, putative	At1g06620	326.48	443.293	220.894	247.364
M01000003891	446	ATPDIL1-4 (PDI-LIKE 1-4); thiol-disulfide exchange intermediate	At5g60640	623.281	362.411	127.339	95.14
M01000003688	444	eukaryotic translation initiation factor SUI1, putative	At4g27130	235.393	195.982	341.736	422.422
M01000003439	443	TPX1 (THIOREDOXIN-DEPENDENT PEROXIDASE 1); antioxidant	At1g65980	492.279	402.852	152.027	162.372
M01000005819	443	HMGB2 (high mobility group B 2); HMG family transcription factor	At1g20693	243.581	320.415	285.863	355.189
M01000010455	443	PKP1, PKP-ALPHA/PKP1 (PLASTIDIAL PYRUVATE KINASE 1); pyruvate kinase	At3g22960	328.527	435.516	233.888	199.16
M01000032108	442	F1F0-ATPase inhibitor protein, putative	At5g04750	162.728	306.416	348.233	369.143
M01000050009	441	small cysteine containing peptide		3.07035	346.857	544.439	202.965
M01000012166	440	ARPN (PLANTACYANIN); copper ion binding	At2g02850	109.509	455.736	349.532	253.707
M01000043719	440	similar to unknown protein [Arabidopsis thaliana] (TAIR:AT5G17165.1); similar to seed specific protein Bn15D1B [Brassica napus] (GB:AAP37967.1)	At3g03150	96.2042	265.976	417.1	381.829
M01000006691	439	ATARFA1E (ADP-RIBOSYLATION FACTOR A1E); GTP binding / phospholipase activator/ protein binding	At3g62290	355.137	320.415	227.391	294.3
M01000003007	437	annexin, putative	At5g12380	355.137	273.753	265.073	280.346
M01000011501	435	PAF2 (20S proteasome alpha subunit F2); peptidase	At1g47250	350.02	385.742	245.582	182.669
M01000052800	432	histone H4	At5g59970	106.439	412.184	266.372	416.079
M01000006928	431	oxidoreductase, 2OG-Fe(II) oxygenase family protein	At4g25310	216.971	335.969	297.557	310.791
M01000026874	430	nascent polypeptide associated complex alpha chain protein, putative / alpha-NAC, putative	At3g12390	210.831	452.625	258.576	243.558
M01000005307	427	BTI1 (VIRB2-INTERACTING PROTEIN 1)	At4g23630	243.581	225.535	252.079	466.82
M01000010334	427	sec61beta family protein	At3g60540	125.884	265.976	258.576	558.155
M01000011321	427	60S acidic ribosomal protein P2 (RPP2A)	At2g27720	333.644	286.196	216.996	338.698
M01000038346	427	NEDD8, ATRUB1, RUB1 (RELATED TO UBIQUITIN 1)	At1g31340	189.338	435.516	306.653	202.965
M01000052578	427	Cell division control protein 48 homolog E; ATPase	At5g03340	512.748	213.092	192.308	237.216
M01000002449	425	XH/XS domain-containing protein / XS zinc finger domain-containing protein	At3g48670	291.683	382.632	261.175	202.965
M01000001760	423	similar to four F5 protein-related / 4F5 protein-related [Arabidopsis thaliana] (TAIR:AT4G13615.1); similar to unknown [Populus trichocarpa] (GB:ABK93321.1); contains InterPro domain Four F5 protein (InterPro:IPR007513)	At3g24100	58.3366	423.072	369.023	267.661
M01000007436	423	No Definition Found		267.12	216.202	254.678	430.033
M01000039508	423	60S acidic ribosomal protein P1 (RPP1C)	At5g47700	363.324	309.527	206.601	277.809
M01000040081	421	HTA12; DNA binding	At5g02560	232.323	292.418	265.073	361.532
M01000008704	416	No Definition Found		0	0	865.385	3.8056
M01000013623	415	EMB2167, ERD16, UBQ1 (EARLY-RESPONSIVE TO DEHYDRATION 16, UBIQUITIN EXTENSION PROTEIN 1); protein binding	At3g52590	195.479	419.962	287.162	202.965
M01000010407	411	glycine-rich protein / oleosin	At3g01570	21.4924	153.986	258.576	764.926
M01000039895	411	RPL16A (ribosomal protein large subunit 16A); structural constituent of ribosome	At2g42740	256.886	335.969	202.703	348.847
M01000029367	410	No Definition Found		42.9849	289.307	497.661	189.011
M01000039121	410	EMB1080 (EMBRYO DEFECTIVE 1080); structural constituent of ribosome	At3g48930	272.238	320.415	262.474	243.558
M01000005980	409	similar to unknown protein [Arabidopsis thaliana] (TAIR:AT3G15480.1); similar to fiber protein Fb34 [Gossypium barbadense] (GB:AAR07596.1); contains InterPro domain Protein of unknown function DUF1218 (InterPro:IPR009606)	At4g27435	173.986	309.527	272.869	361.532
M01000006705	409	rhomboid protein-related | chr3:2531988-2534283 FORWARD	At3g07950	205.713	405.963	239.085	263.855
M01000036697	409	oligouridylate-binding protein, putative	At3g14100	524.006	227.09	166.32	186.474
M01000005721	408	exonuclease family protein	At3g15140	379.7	272.197	216.996	233.41
M01000011011	408	EMB2386 (EMBRYO DEFECTIVE 2386); structural constituent of ribosome	At1g02780	387.887	292.418	172.817	270.198
M01000006153	407	ATPME1 (Arabidopsis thaliana pectin methylesterase 1); pectinesterase	At1g53840	384.817	388.853	179.314	148.418
M01000042058	407	No Definition Found		72.6649	443.293	362.526	182.669
M01000031810	406	60S ribosomal protein L21 (RPL21C)	At1g09690	250.745	376.41	241.684	227.067
M01000008545	405	histone H4	At5g59970	165.799	169.54	344.335	405.931
M01000053837	405	cysteine proteinase, putative	At3g54940	51.1725	143.098	317.048	625.387
M01000031618	402	similar to unknown [Populus trichocarpa] (GB:ABK94153.1)	At5g47570	85.9697	362.411	317.048	318.402
M01000006535	401	cupin family protein	At2g28680	285.542	359.3	283.264	117.974
M01000027701	401	senescence-associated protein, putative	At3g48140	272.238	399.741	210.499	206.771
M01000046524	401	ATDI8, RAB18 (RESPONSIVE TO ABA 18)	At5g66400	21.4924	107.324	549.636	310.791
M01000001001	400	60S ribosomal protein L7A (RPL7aB)	At3g62870	301.918	345.302	171.518	294.3
M01000007756	400	60S ribosomal protein L21 (RPL21C)	At1g09690	173.986	323.526	293.659	280.346
M01000012012	399	cytochrome c oxidase-related	At4g37830	162.728	339.08	241.684	358.995
M01000007048	398	hydroxyproline-rich glycoprotein family protein	At5g55750	0	60.6611	454.782	537.858
M01000012215	398	ATPDIL2-1, UNE5, MEE30 (PDI-LIKE 2-1)	At2g47470	179.104	393.52	255.977	247.364
M01000025236	398	histone H2B, putative	At3g53650	109.509	236.423	372.921	328.55
M01000040068	397	60S acidic ribosomal protein P2 (RPP2B)	At2g27710	189.338	419.962	206.601	280.346
M01000005611	396	TPI, ATCTIMC (CYTOSOLIC TRIOSE PHOSPHATE ISOMERASE); triose-phosphate isomerase	At3g55440	301.918	370.188	187.11	223.262
M01000006043	396	AAC2 (ADP/ATP CARRIER 2); binding	At5g13490	510.701	283.085	131.237	152.224
M01000003965	393	similar to unknown protein [Arabidopsis thaliana] (TAIR:AT3G45200.1); similar to hypothetical protein [Vitis vinifera] (GB:CAN66961.1)	At1g64870	69.5946	209.981	372.921	391.977
M01000008787	393	WOX11 (wuschel related homeobox 11); HB family transcription factor	At3g03660	409.38	283.085	233.888	105.288
M01000033361	393	ATUBC8, UBC8 (UBIQUITIN CONJUGATING ENZYME 8); ubiquitin-protein ligase	At5g41700	304.988	262.865	218.295	284.151
M01000045462	393	60S ribosomal protein L27 (RPL27C)	At4g15000	162.728	283.085	255.977	379.291
M01000010432	389	40S ribosomal protein S10 (RPS10A)	At4g25740	189.338	432.405	175.416	290.494
M01000026690	389	histone H3	At5g65360	187.291	295.528	224.792	371.68
M01000009184	388	isocitrate dehydrogenase, putative / NADP+ isocitrate dehydrogenase, putative	At1g65930	444.177	256.643	183.212	156.03
M01000009429	386	No Definition Found		0	566.17	304.054	156.03
M01000008951	385	translocon-associated protein alpha (TRAP alpha) family protein	At2g21160	272.238	320.415	183.212	287.957
M01000036582	384	endomembrane protein 70, putative	At2g01970	341.832	183.539	265.073	223.262
M01000011048	379	40S ribosomal protein S14 (RPS14B)	At3g11510	310.105	318.86	192.308	209.308
M01000011657	379	PPI1 (PROTON PUMP INTERACTOR 1)	At4g27500	429.849	189.76	206.601	182.669
M01000007441	378	late embryogenesis abundant protein, putative / LEA protein, putative	At3g22490	64.4773	195.982	361.227	385.634
M01000008429	377	phosphomannose isomerase (PMI); mannose-6-phosphate isomerase	At3g02570	104.392	178.873	333.94	395.782
M01000040209	376	60S ribosomal protein L10A (RPL10aA)	At1g08360	243.581	273.753	261.175	223.262
M01000031669	375	NTF2B (NUCLEAR TRANSPORT FACTOR 2B); Ran GTPase binding / protein transporter	At1g27970	176.033	365.522	249.48	216.919
M01000032804	375	HSP91 (Heat shock protein 91)	At1g79930	660.125	175.762	102.651	64.6952
M01000009524	373	VHA-A; ATP binding / hydrogen ion transporting ATP synthase, rotational mechanism	At1g78900	459.529	253.532	145.53	148.418
M01000035778	373	60S ribosomal protein L28 (RPL28C)	At4g29410	328.527	292.418	193.607	192.817
M01000039648	373	40S ribosomal protein S12 (RPS12C)	At2g32060	280.425	315.749	176.715	253.707
M01000054059	373	HTA12; DNA binding	At5g02560	320.34	172.651	187.11	351.384
M01000005635	371	FDH (FORMATE DEHYDROGENASE); NAD binding / binding / catalytic/ cofactor binding / oxidoreductase, acting on the CH-OH group of donors, NAD or NADP as acceptor	At5g14780	497.396	256.643	124.74	125.585
M01000008856	371	No Definition Found		96.2042	349.968	265.073	298.105
M01000011819	371	RPS3, ribosomal protein S3	Atmg00090	3.07035	469.735	354.73	131.927
M01000036286	371	dienelactone hydrolase family protein	At2g32520	265.073	475.956	168.919	95.14
M01000007793	370	HMGB2 (high mobility group B 2); HMG family transcription factor	At1g20693	93.1339	189.76	382.017	294.3
M01000050273	370	SHM4 (SERINE HYDROXYMETHYLTRANSFERASE 4); glycine hydroxymethyltransferase	At4g13930	114.626	219.313	296.258	371.68
M01000036156	369	VHA-C1, ATVHA-C1, AVA-P1 (vacuolar H+-pumping ATPase 16 kDa proteolipid subunit 1); ATPase/ hydrogen ion transporting ATPase, rotational mechanism	At4g34720	197.526	269.086	245.582	287.957
M01000003148	367	complex 1 family protein / LVR family protein	At4g34700	106.439	373.299	287.162	206.771
M01000004867	366	ATGDI1 (Arabidopsis thaliana guanosine diphosphate dissociation inhibitor 1)	At2g44100	256.886	335.969	189.709	216.919
M01000008051	366	ENT3/FUR1 (FUDR RESISTANT 1); nucleoside transmembrane transporter	At4g05120	72.6649	362.411	302.755	237.216
M01000011038	366	DNA-directed RNA polymerase II, putative	At5g51940	154.541	320.415	213.098	324.745
M01000011261	363	40S ribosomal protein S28 (RPS28B)	At5g03850	93.1339	202.204	266.372	442.718
M01000006334	361	CAM7 (CALMODULIN 7); calcium ion binding	At3g43810	235.393	253.532	228.69	257.512
M01000041730	360	RPL24A (RIBOSOMAL PROTEIN L24); structural constituent of ribosome	At2g36620	320.34	272.197	165.021	229.605
M01000001443	359	protein kinase family protein	At1g16270	588.483	152.43	96.1538	138.27
M01000006529	359	porin, putative	At3g01280	222.088	209.981	265.073	260.049
M01000010766	359	protein transport protein SEC61 gamma subunit, putative	At5g50460	109.509	242.644	324.844	267.661
M01000054136	359	60S ribosomal protein L37 (RPL37C)	At3g16080	248.698	222.424	183.212	345.041
M01000008200	357	similar to nodulin-related [Arabidopsis thaliana] (TAIR:AT2G03440.1); similar to hypothetical protein [Vitis vinifera] (GB:CAN63832.1)	At1g13930	93.1339	297.084	327.443	213.114
M01000010825	357	legume lectin family protein / protein kinase family protein	At5g65600	26.6097	82.4369	275.468	632.998
M01000032876	357	No Definition Found		125.884	166.429	462.578	105.288
M01000051209	357	RPS13, PFL2, ATRPS13A (RIBOSOMAL PROTEIN S13A); structural constituent of ribosome	At4g00100	182.174	332.858	223.493	229.605
M01000006365	356	AHG3/ATPP2CA (ARABIDOPSIS THALIANA PROTEIN PHOSPHATASE 2CA); protein binding / protein serine/threonine phosphatase	At3g11410	74.7118	269.086	268.971	361.532
M01000010152	355	No Definition Found		0	12.4433	55.8732	1096.01
M01000032086	355	similar to unknown [Populus trichocarpa] (GB:ABK92617.1)	At1g72020	134.072	353.079	218.295	267.661
M01000004180	354	similar to unnamed protein product [Vitis vinifera] (GB:CAO61483.1)	At1g27461	45.0318	250.422	333.94	308.254
M01000009744	354	40S ribosomal protein S14 (RPS14B)	At3g11510	219.018	315.749	223.493	192.817
M01000010476	354	No Definition Found		26.6097	379.521	300.156	237.216
M01000011649	354	ATPQ (ATP SYNTHASE D CHAIN, MITOCHONDRIAL); hydrogen ion transporting ATP synthase, rotational mechanism / hydrogen ion transporting ATPase, rotational mechanism	At3g52300	152.494	356.19	223.493	229.605
M01000035529	354	UBC8 (UBIQUITIN CONJUGATING ENZYME 8); ubiquitin-protein ligase	At5g41700	202.643	326.637	206.601	227.067
M01000001945	353	60S acidic ribosomal protein P2 (RPP2A)	At2g27720	202.643	440.182	162.422	162.372
M01000010937	353	GLN2, ATGSL1, GS2 (GLUTAMINE SYNTHETASE 2)	At5g35630	358.207	209.981	139.033	270.198
M01000033588	353	similar to membrane protein, putative [Arabidopsis thaliana] (TAIR:AT2G19340.2); similar to unnamed protein product [Vitis vinifera] (GB:CAO43189.1); contains domain PTHR13160 (PTHR13160); contains domain PTHR13160:SF2 (PTHR13160:SF2)	At4g29870	160.682	419.962	183.212	206.771
M01000030757	352	ATARFA1E | ATARFA1E (ADP-RIBOSYLATION FACTOR A1E); GTP binding / phospholipase activator/ protein binding	At3g62290	379.7	227.09	171.518	168.715
M01000031310	350	PMA, OST2, AHA1 | AHA1 (ARABIDOPSIS H+ ATPASE 1); ATPase	At2g18960	689.805	102.657	76.6632	67.2323
M01000007367	349	ATP synthase gamma chain, mitochondrial (ATPC)	At2g33040	374.582	256.643	165.021	142.076
M01000008266	349	rubber elongation factor (REF) family protein	At3g05500	301.918	279.974	187.11	168.715
M01000019360	349	60S ribosomal protein L10A (RPL10aA)	At1g08360	253.815	250.422	189.709	260.049
M01000038071	348	2-oxoglutarate-dependent dioxygenase, putative	At1g52820	29.68	83.9923	345.634	480.774
M01000009628	347	RD20 (RESPONSIVE TO DESSICATION 20); calcium ion binding	At2g33380	34.7973	43.5516	385.915	452.866
M01000005604	346	No Definition Found		165.799	206.87	404.106	64.6952
M01000038454	345	40S ribosomal protein S29 (RPS29C)	At4g33865	222.088	253.532	154.626	341.235
M01000008250	344	OXY5, ATOXY5, ANNAT1 (ANNEXIN ARABIDOPSIS 1); calcium ion binding / calcium-dependent phospholipid binding	At1g35720	291.683	195.982	216.996	216.919
M01000011417	344	RPL23A, ATRPL23A (RIBOSOMAL PROTEIN L23A); RNA binding / structural constituent of ribosome	At2g39460	213.901	233.312	218.295	267.661
M01000046086	343	HTB4; DNA binding	At5g59910	134.072	186.65	300.156	287.957
M01000001259	342	ATJ, ATJ3 (Arabidopsis thaliana DnaJ homologue 3)	At3g44110	371.512	239.534	168.919	135.733
M01000011566	342	ATCXXS1 (C-TERMINAL CYSTEINE RESIDUE IS CHANGED TO A SERINE 1); thiol-disulfide exchange intermediate	At1g11530	77.7821	192.871	183.212	537.858
M01000007871	341	ALAAT2 (ALANINE AMINOTRANSFERASE 2); alanine transaminase	At1g72330	379.7	359.3	116.944	67.2323
M01000011421	341	lectin protein kinase, putative	At5g10530	0	9.33248	107.848	967.891
M01000003740	340	WRKY21 (WRKY DNA-binding protein 21); WRKY family transcription factor	At2g30590	278.378	236.423	197.505	202.965
M01000035441	339	HTB4; DNA binding	At5g59910	173.986	219.313	216.996	320.939
M01000006119	338	similar to unnamed protein product [Vitis vinifera] (GB:CAO43403.1)	At1g25275	16.3752	180.428	408.004	249.901
M01000049562	338	40S ribosomal protein S4 (RPS4B)	At5g07090	235.393	262.865	158.524	284.151
M01000006708	337	macrophage migration inhibitory factor family protein / MIF family protein	At5g57170	122.814	452.625	210.499	117.974
M01000013162	336	UBA2A | UBA2A; AU-rich element binding / RNA binding	At3g56860	301.918	259.754	155.925	199.16
M01000032766	336	ATMAPR2 (ARABIDOPSIS THALIANA MEMBRANE-ASSOCIATED PROGESTERONE BINDING PROTEIN 2); heme binding / transition metal ion binding	At2g24940	82.8994	186.65	268.971	379.291
M01000026183	334	rubber elongation factor (REF) family protein	At1g67360	136.119	192.871	297.557	249.901
M01000002747	333	coatomer beta subunit, putative / beta-coat protein, putative / beta-COP, putative	At4g31480	580.296	90.214	89.657	142.076
M01000010677	333	CAM7 (CALMODULIN 7); calcium ion binding	At3g43810	213.901	303.306	183.212	206.771
M01000031572	333	No Definition Found		0	195.982	420.998	216.919
M01000008625	332	MMZ4, UEV1D, UEV1D-4 (MMS ZWEI HOMOLOGE 4, UBIQUITIN E2 VARIANT 1D-4); protein binding / ubiquitin-protein ligase	At3g52560	245.628	286.196	185.811	178.863
M01000001317	331	AVMA10, VMA10 (VACUOLAR MEMBRANE ATPASE 10)	At3g01390	131.002	242.644	245.582	274.003
M01000008565	331	CLPP1, PCLPP | Encodes the only ClpP (caseinolytic protease) encoded within the plastid genome. Contains a highly conserved catalytic triad of Ser-type proteases (Ser-His-Asp). Part of the 350 kDa chloroplast Clp complex. The name reflects nomenclature described in Adam et. al (2001).	Atcg00670	8.18759	416.851	248.181	223.262
M01000000508	329	rcd1-like cell differentiation protein, putative	At5g12980	195.479	276.864	213.098	199.16
M01000010835	329	UBQ6 (ubiquitin 6); protein binding	At2g47110	144.306	286.196	231.289	223.262
M01000006179	326	hydroxyproline-rich glycoprotein family protein	At2g39050	318.293	248.866	171.518	135.733
M01000008854	326	NAC10 (NAC domain containing protein 10); NAC family transcription factor; similar to ANAC010	At1g28470	72.6649	202.204	318.347	260.049
M01000009809	326	60S ribosomal protein L17 (RPL17B)	At1g67430	307.035	225.535	155.925	199.16
M01000025444	326	40S ribosomal protein S7 (RPS7A)	At1g48830	213.901	286.196	189.709	192.817
M01000003508	325	20S proteasome beta subunit E, putative	At3g26340	275.308	289.307	171.518	138.27
M01000006973	325	RPT4A (regulatory particle triple-A 4A); ATPase	At5g43010	441.107	153.986	120.842	166.178
M01000011382	325	similar to unknown protein [Arabidopsis thaliana] (TAIR:AT5G02502.1); similar to unknown [Picea sitchensis] (GB:ABK20877.1); contains domain SSF103464 (SSF103464)	At3g12587	101.321	329.748	241.684	196.623
M01000016510	324	ATGLX1 (GLYOXALASE I HOMOLOG); lactoylglutathione lyase	At1g11840	315.222	189.76	187.11	172.521
M01000007083	322	ATBET11, BET11, ATBS14A; protein transporter	At3g58170	109.509	160.208	279.366	310.791
M01000008475	322	PAB8 (POLY(A) BINDING PROTEIN 8); RNA binding / translation initiation factor	At1g49760	376.629	110.434	152.027	237.216
M01000008552	322	No Definition Found		56.2897	83.9923	71.4657	805.519
M01000010494	322	KAT2/PED1 (PEROXISOME DEFECTIVE 1); acetyl-CoA C-acyltransferase	At2g33150	182.174	265.976	197.505	229.605
M01000008022	321	histone H3	At5g65360	104.392	227.09	244.283	294.3
M01000006118	320	GTB1 (GLOBAL TRANSCRIPTION FACTOR GROUP B1); RNA binding / hydrolase, acting on ester bonds / transcription elongation regulator	At1g65440	26.6097	323.526	261.175	249.901
M01000000137	316	2-oxoisovalerate dehydrogenase, putative / 3-methyl-2-oxobutanoate dehydrogenase, putative / branched-chain alpha-keto acid dehydrogenase E1 alpha subunit, putative	At1g21400	88.0166	163.318	310.551	263.855
M01000006353	316	20S proteasome alpha subunit B, putative	At1g79210	152.494	273.753	244.283	162.372
M01000006667	316	AXS1 (UDP-D-APIOSE/UDP-D-XYLOSE SYNTHASE 1)	At2g27860	258.933	216.202	176.715	202.965
M01000005421	315	emp24/gp25L/p24 family protein	At3g07680	250.745	163.318	168.919	284.151
M01000007698	315	RPS28 (RIBOSOMAL PROTEIN S28); structural constituent of ribosome	At5g64140	280.425	373.299	120.842	81.1861
M01000010982	315	BBC1, RSU2, ATBBC1 (breast basic conserved 1); structural constituent of ribosome	At3g49010	344.902	169.54	100.052	270.198
M01000027346	314	No Definition Found		79.829	446.404	179.314	152.224
M01000007616	312	EMB2207, RPL3A | ARP1 (ARABIDOPSIS RIBOSOMAL PROTEIN 1); structural constituent of ribosome	At1g43170	510.701	149.32	89.657	91.3344
M01000030978	312	RPS13, PFL2, ATRPS13A (RIBOSOMAL PROTEIN S13A); structural constituent of ribosome	At4g00100	149.424	262.865	175.416	277.809
M01000034432	312	ARS27A (ARABIDOPSIS RIBOSOMAL PROTEIN S27); structural constituent of ribosome	At3g61110	283.495	129.099	161.123	287.957
M01000002869	311	clathrin heavy chain, putative	At3g08530	529.123	113.545	100.052	87.5288
M01000004662	311	60S ribosomal protein L36 (RPL36C)	At5g02450	237.44	256.643	171.518	176.326
M01000007443	311	Identical to Probable ATP synthase 24 kDa subunit, mitochondrial precursor [Arabidopsis Thaliana] (GB:Q9SJ12;GB:Q8LBN3); similar to unnamed protein product [Vitis vinifera] (GB:CAO71749.1)	At2g21870	210.831	306.416	175.416	145.881
M01000006508	310	histone H4 | chr5:24163578-24163889 REVERSE	At5g59970	125.884	178.873	254.678	270.198
M01000005902	309	L-asparaginase, putative / L-asparagine amidohydrolase, putative	At3g16150	72.6649	209.981	258.576	290.494
M01000006218	309	SBP1, selenium-binding protein, putative	At4g14030	368.442	172.651	107.848	202.965
M01000012072	308	histone H4	At5g59970	122.814	216.202	158.524	379.291
M01000028368	308	RPT2A (REGULATORY PARTICLE AAA-ATPASE 2A); ATPase	At4g29040	208.784	216.202	171.518	249.901
M01000025466	307	mitochondrial phosphate transporter	At5g14040	409.38	233.312	102.651	84.9917
M01000000571	306	ALDH10A8 (Aldehyde dehydrogenase 10A8); 3-chloroallyl aldehyde dehydrogenase	At1g74920	222.088	180.428	193.607	229.605
M01000007575	305	histone H4	At5g59970	91.087	236.423	192.308	331.087
M01000049479	305	EMB1080 (EMBRYO DEFECTIVE 1080); structural constituent of ribosome	At3g48930	160.682	320.415	192.308	145.881
M01000002177	303	similar to MEE4 (maternal effect embryo arrest 4) [Arabidopsis thaliana] (TAIR:AT1G04630.1); similar to unknown [Populus trichocarpa] (GB:ABK95941.1); contains InterPro domain GRIM-19 (InterPro:IPR009346)	At2g33220	141.236	318.86	207.9	138.27
M01000029236	302	acetylesterase, putative	At4g01130	3.07035	183.539	285.863	341.235
M01000025999	301	60S ribosomal protein L6 (RPL6B)	At1g74060	280.425	233.312	116.944	202.965
M01000006290	300	RPN1A, AtRPN1a (26S proteasome regulatory subunit S2 1A); binding	At2g20580	486.138	93.3248	100.052	128.122
M01000038709	300	EMB1395, MEE58, SAHH, SAHH1, HOG1 (HOMOLOGY-DEPENDENT GENE SILENCING 1); adenosylhomocysteinase	At4g13940	555.733	87.1031	89.657	64.6952
M01000006562	299	proteasome maturation factor UMP1 family protein	At1g67250	101.321	370.188	206.601	117.974
M01000009296	299	HTB11; DNA binding	At3g46030	122.814	186.65	196.206	320.939
M01000006644	298	UBC2, ATUBC2 (UBIQUITING-CONJUGATING ENZYME 2); ubiquitin-protein ligase	At2g02760	125.884	272.197	176.715	247.364
M01000007025	297	similar to unknown protein [Arabidopsis thaliana] (TAIR:AT1G20225.1); similar to unknown [Solanum tuberosum] (GB:ABB55396.1); contains InterPro domain Thioredoxin-like fold (InterPro:IPR012336); contains InterPro domain Thioredoxin fold (InterPro:IPR012335)	At1g76020	315.222	315.749	92.2557	91.3344
M01000041967	297	similar to hypothetical protein [Vitis vinifera] (GB:CAN66294.1); similar to unnamed protein product [Vitis vinifera] (GB:CAO23751.1) | chr5:26706323-26708336 FORWARD	At5g66820	472.834	225.535	64.9688	40.5931
M01000028036	296	NAD5.2, NAD5, NAD5B (Mitochondrial NADH dehydrogenase subunit 5). The gene is trans-spliced from three different pre-cursors, NAD5a, NAD5b and NAD5c.	Atmg00665	8.18759	368.633	300.156	77.3805
M01000009539	295	NADH-ubiquinone oxidoreductase-related	At5g52840	134.072	236.423	181.913	260.049
M01000031605	295	ACG1, MSI4, NFC4, NFC04, ATMSI4, FVE	At2g19520	216.971	283.085	175.416	111.631
M01000038165	295	ATRPS5B (RIBOSOMAL PROTEIN 5B); structural constituent of ribosome	At2g37270	315.222	272.197	102.651	117.974
M01000007041	294	40S ribosomal protein S25 (RPS25B)	At2g21580	184.221	250.422	137.734	247.364
M01000006945	293	PUX4 (PLANT UBX DOMAIN-CONTAINING PROTEIN 4)	At4g04210	154.541	269.086	202.703	156.03
M01000010467	293	UTP--glucose-1-phosphate uridylyltransferase, putative / UDP-glucose pyrophosphorylase, putative / UGPase, putative	At5g17310	323.41	199.093	144.231	117.974
M01000000584	292	No Definition Found		719.485	32.6637	23.3888	3.8056
M01000008935	292	similar to Os07g0498300 [Oryza sativa (japonica cultivar-group)] (GB:NP_001059709.1); similar to unknown [Populus trichocarpa] (GB:ABK94837.1)	At4g20150	99.2746	236.423	218.295	233.41
M01000032725	292	glycine-rich protein	At1g27090	200.596	250.422	155.925	189.011
M01000005736	291	protein transport protein sec61, putative	At2g34250	280.425	139.987	158.524	209.308
M01000006174	290	CPN10 (CHAPERONIN 10)	At1g14980	149.424	353.079	162.422	117.974
M01000007503	290	RD19A, RD19 (RESPONSIVE TO DEHYDRATION 19); cysteine-type peptidase	At4g39090	304.988	113.545	152.027	216.919
M01000007555	290	ATEXP6, ATHEXP ALPHA 1.8, ATEXPA6 (ARABIDOPSIS THALIANA EXPANSIN A6)	At2g28950	144.306	90.214	213.098	348.847
M01000007831	290	SNRNP-G (PROBABLE SMALL NUCLEAR RIBONUCLEOPROTEIN G)	At2g23930	237.44	326.637	103.95	131.927
M01000010427	290	ERF/AP2 transcription factor family protein	At1g75490	26.6097	125.988	248.181	399.588
M01000010745	290	ALDH6B2 (Aldehyde dehydrogenase 6B2); 3-chloroallyl aldehyde dehydrogenase	At2g14170	393.005	192.871	113.046	77.3805
M01000034814	289	ADA2B/PRZ1 (PROPORZ1); MYB-related family transcription factor	At4g16420	379.7	227.09	96.1538	77.3805
M01000011886	288	cell division cycle protein 48, putative / CDC48, putative	At3g53230	427.802	183.539	89.657	74.8435
M01000000275	287	ubiquitin-associated (UBA)/TS-N domain-containing protein / octicosapeptide/Phox/Bemp1 (PB1) domain-containing protein	At4g24690	459.529	113.545	107.848	81.1861
M01000053659	286	GR-RBP7, GRP7, CCR2, ATGRP7 (COLD, CIRCADIAN RHYTHM, AND RNA BINDING 2); RNA binding / double-stranded DNA binding / single-stranded DNA binding	At2g21660	154.541	133.766	193.607	300.642
M01000045685	285	HTA3, H2AXB, G-H2AX, GAMMA-H2AX; DNA binding	At1g54690	125.884	129.099	155.925	402.125
M01000007397	284	lesion inducing protein-related	At5g43460	120.767	286.196	187.11	172.521
M01000007416	284	ATNAP57, CBF5, ATCBF5, NAP57 (ARABIDOPSIS THALIANA HOMOLOGUE OF NAP57)	At3g57150	237.44	250.422	135.135	148.418
M01000019490	284	ATL5, PGY3, ATL5 (A. THALIANA RIBOSOMAL PROTEIN L5); structural constituent of ribosome	At3g25520	262.003	209.981	133.836	168.715
M01000043128	284	ATHIP1 (ARABIDOPSIS THALIANA HSP70-INTERACTING PROTEIN 1); binding	At4g22670	398.122	133.766	107.848	125.585
M01000006311	283	ATPB, chloroplast-encoded gene for beta subunit of ATP synthase	Atcg00480	48.1021	279.974	220.894	213.114
M01000009526	283	60S ribosomal protein L35a (RPL35aC)	At1g74270	258.933	203.759	137.734	168.715
M01000007496	282	60S ribosomal protein L14 (RPL14A)	At2g20450	237.44	222.424	123.441	196.623
M01000011354	282	RUB1-conjugating enzyme, putative	At2g18600	131.002	219.313	204.002	202.965
M01000030832	282	ATGCP3, TUB3 (TUBULIN BETA-3); structural molecule	At5g62700	336.715	265.976	87.0582	77.3805
M01000037591	282	CKS1, CKS1AT (CDK-SUBUNIT 1); cyclin-dependent protein kinase/ protein binding	At2g27960	152.494	213.092	176.715	227.067
M01000039236	282	GR-RBP7, GRP7, CCR2, ATGRP7 (COLD, CIRCADIAN RHYTHM, AND RNA BINDING 2); RNA binding / double-stranded DNA binding / single-stranded DNA binding	At2g21660	307.035	163.318	131.237	162.372
M01000005472	281	sucrose synthase (SUS3); similar to AtSUS3	At4g02280	307.035	93.3248	176.715	166.178
M01000053038	281	BGAL8 (BETA-GALACTOSIDASE 8); beta-galactosidase	At2g28470	288.613	29.5528	152.027	304.448
M01000003443	280	DHAR2; glutathione dehydrogenase (ascorbate)	At1g75270	205.713	157.097	197.505	182.669
M01000008543	280	histone H3	At5g65360	134.072	213.092	176.715	243.558
M01000011255	280	HD2C (histone deacetylase 2C); C2H2 family transcription Factor	At5g03740	438.036	122.878	81.8607	117.974
M01000026976	280	No Definition Found		82.8994	326.637	231.289	87.5288
M01000036776	280	histone H4	At5g59970	77.7821	253.532	224.792	189.011
M01000010785	279	ATCRA1, CRU1, CRA1 (CRUCIFERINA); nutrient reservoir	At5g44120	0	49.7732	145.53	649.489
M01000005755	278	zinc finger (CCCH-type) family protein; transcription Factor	At5g44260	77.7821	202.204	223.493	247.364
M01000028501	278	No Definition Found		8.18759	202.204	165.021	430.033
M01000031100	278	GDSL-motif lipase/hydrolase family protein	At1g71250	374.582	323.526	49.3763	10.1483
M01000005610	277	similar to unknown protein [Arabidopsis thaliana] (TAIR:AT1G23170.1); similar to hypothetical protein [Vitis vinifera] (GB:CAN67931.1); contains domain PTHR13448 (PTHR13448)	At1g70770	341.832	178.873	97.4532	138.27
M01000008363	277	ATSAR1/ATSARA1A (ARABIDOPSIS THALIANA SECRETION-ASSOCIATED RAS SUPER FAMILY 1); GTP binding	At1g09180	154.541	276.864	155.925	166.178
M01000011947	277	CYTACS1, ATCYS-3A, OASA1 (O-ACETYLSERINE (THIOL) LYASE (OAS-TL) ISOFORM A1)	At4g14880	353.09	129.099	128.638	131.927
M01000022882	277	similar to hypothetical protein [Capsicum chinense] (GB:CAJ13713.1)	At2g20820	74.7118	172.651	192.308	331.087
M01000047624	277	TET8 (TETRASPANIN8)	At2g23810	179.104	353.079	127.339	95.14
M01000002043	276	COX1 (cytochrome c oxidase subunit 1)	Atmg01360	10.2345	272.197	261.175	182.669
M01000005617	276	60S ribosomal protein L30 (RPL30A)	At1g36240	170.916	289.307	141.632	152.224
M01000006261	276	ATS6A.2, RPT5A (regulatory particle triple-A 5A); ATPase/ calmodulin binding	At3g05530	208.784	256.643	149.428	128.122
M01000010640	276	UBC35, UBC13A/UBC35 (UBIQUITIN-CONJUGATING ENZYME35); ubiquitin-protein ligase	At1g78870	141.236	149.32	202.703	253.707
M01000010243	275	ubiquinol-cytochrome C reductase UQCRX/QCR9-like family protein	At3g52730	91.087	250.422	206.601	189.011
M01000001485	274	60S ribosomal protein L12 (RPL12C)	At5g60670	189.338	276.864	123.441	166.178
M01000003544	274	SP1L2	At1g69230	258.933	163.318	139.033	182.669
M01000010309	274	No Definition Found		120.767	227.09	175.416	227.067
M01000027489	274	60S ribosomal protein L13A (RPL13aD)	At5g48760	219.018	183.539	114.345	249.901
M01000045255	274	RBX1 (RING-BOX 1)	At5g20570	37.8676	256.643	206.601	247.364
M01000002261	273	rare mRNA found in soybean		5.11725	146.209	327.443	216.919
M01000007497	272	similar to unknown protein [Arabidopsis thaliana] (TAIR:AT5G64400.1); similar to unknown [Populus trichocarpa] (GB:ABK94558.1); contains InterPro domain CHCH (InterPro:IPR010625)	At5g09570	323.41	209.981	79.262	138.27
M01000035635	272	LTP1, ATLTP1, LP1 (nonspecific lipid transfer protein 1)	At2g38540	66.5242	96.4356	37.6819	663.443
M01000049741	272	ketol-acid reductoisomerase	At3g58610	278.378	107.324	124.74	239.753
M01000050664	272	SDF2 (STROMAL CELL-DERIVED FACTOR 2-LIKE PROTEIN PRECURSOR)	At2g25110	144.306	189.76	183.212	219.456
M01000012190	271	ATRBP45C; RNA binding	At4g27000	320.34	130.655	152.027	111.631
M01000021451	271	dehydration-responsive protein-related	At5g64030	318.293	163.318	118.243	131.927
M01000008379	270	PAG1 (20S proteasome alpha subunit G1); peptidase	At2g27020	275.308	192.871	127.339	135.733
M01000009817	270	ATG8D (autophagy gene 8-related); microtubule binding	At2g05630	85.9697	169.54	183.212	310.791
M01000007015	269	adenosylmethionine decarboxylase family protein	At5g15950	136.119	113.545	218.295	249.901
M01000008761	269	histone H1.2	At2g30620	120.767	146.209	193.607	274.003
M01000008999	269	40S ribosomal protein S7 (RPS7A)	At1g48830	168.869	180.428	141.632	257.512
M01000009995	269	60S ribosomal protein L31 (RPL31C)	At5g56710	179.104	265.976	135.135	156.03
M01000010146	269	Trihelix DNA-binding protein; Trihelix family transcription factor	At1g76880	152.494	199.093	155.925	233.41
M01000047557	269	60S ribosomal protein L4/L1 (RPL4A)	At3g09630	184.221	225.535	127.339	209.308
M01000053360	269	No Definition Found		0	566.17	114.345	67.2323
M01000030511	268	AWPM-19-like membrane family protein	At1g04560	8.18759	107.324	327.443	239.753
M01000008910	267	EIF-5A (eukaryotic translation initiation factor 5A-1); translation initiation factor	At1g13950	131.002	189.76	154.626	267.661
M01000011272	267	plastocyanin-like domain-containing protein	At4g28365	117.697	297.084	168.919	135.733
M01000003206	266	emp24/gp25L/p24 protein-related	At3g22845	139.189	233.312	181.913	158.567
M01000010718	266	No Definition Found		26.6097	332.858	24.6881	440.181
M01000025437	266	PBA1 (20S proteasome beta subunit A 1); peptidase	At4g31300	189.338	183.539	181.913	152.224
M01000000181	264	DNA-binding storekeeper protein-related; GeBP family transcription factor	At1g61730	213.901	225.535	118.243	168.715
M01000005584	264	40S ribosomal protein S8 (RPS8A)	At5g20290	304.988	199.093	92.2557	128.122
M01000005988	264	endomembrane protein 70, putative	At5g25100	235.393	178.873	139.033	162.372
M01000006242	264	ALS, AHAS, TZP5, IMR1, CSR1 (CHLORSULFURON/IMIDAZOLINONE RESISTANT 1)	At3g48560	230.276	178.873	127.339	189.011
M01000011159	263	60S acidic ribosomal protein P1 (RPP1C)	At5g47700	235.393	248.866	93.5551	152.224
M01000022618	263	EMB1738, CYP51A2, CYP51, CYP51G1 (CYTOCHROME P450 51); oxygen binding	At1g11680	250.745	143.098	120.842	209.308
M01000027372	262	ERF9 (ERF domain protein 9); AP2-EREBP family transcription factor	At5g44210	37.8676	192.871	244.283	219.456
M01000039889	262	HTB4; DNA binding	At5g59910	189.338	186.65	128.638	219.456
M01000001155	261	cinnamyl-alcohol dehydrogenase, putative (CAD)	At5g19440	253.815	203.759	145.53	87.5288
M01000007226	261	40S ribosomal protein S26 (RPS26C)	At3g56340	237.44	192.871	100.052	196.623
M01000007722	261	60S ribosomal protein L26 (RPL26B)	At5g67510	82.8994	222.424	166.32	249.901
M01000007850	261	transaldolase, putative	At5g13420	219.018	163.318	189.709	107.825
M01000027711	261	similar to unknown protein [Arabidopsis thaliana] (TAIR:AT5G25960.1); similar to hypothetical protein [Vitis vinifera] (GB:CAN70607.1); contains InterPro domain Protein of unknown function DUF239, plant (InterPro:IPR004314)	At5g25950	403.239	199.093	85.7588	3.8056
M01000043781	261	similar to unknown protein [Arabidopsis thaliana] (TAIR:AT5G43830.1); similar to hypothetical protein [Vitis vinifera] (GB:CAN71784.1); contains domain PTHR11772 (PTHR11772); contains domain G3DSA:3.60.20.10 (G3DSA:3.60.20.10); contains domain SSF56235 (SSF56235)	At3g22850	230.276	175.762	155.925	135.733
M01000002581	260	SART-1 family protein	At5g16780	45.0318	306.416	216.996	115.437
M01000006673	260	signal peptidase, putative	At1g52600	154.541	206.87	172.817	162.372
M01000031813	260	lactoylglutathione lyase family protein / glyoxalase I family protein	At1g80160	26.6097	157.097	281.965	206.771
M01000008595	259	FAB2, SSI2 (fatty acid biosynthesis 2); acyl-[acyl-carrier-protein] desaturase	At2g43710	301.918	192.871	103.95	101.483
M01000034189	259	HON5 (HIGH MOBILITY GROUP FAMILY A 5); DNA binding	At1g48620	529.123	83.9923	45.4782	34.2504
M01000042519	259	RPT2A (REGULATORY PARTICLE AAA-ATPASE 2A); ATPase	At4g29040	240.511	227.09	131.237	95.14
M01000008030	258	lipocalin, putative	At5g58070	31.7269	107.324	245.582	308.254
M01000009609	258	double-stranded DNA-binding family protein	At1g29850	125.884	272.197	175.416	115.437
M01000006847	257	ARS27A (ARABIDOPSIS RIBOSOMAL PROTEIN S27); structural constituent of ribosome	At3g61110	139.189	192.871	166.32	199.16
M01000026492	257	nuclear RNA-binding protein (RGGA)	At4g16830	318.293	169.54	110.447	91.3344
M01000005490	256	ATG2 (G2p-related protein); metalloexopeptidase	At3g51800	336.715	169.54	75.3638	121.779
M01000012068	256	LTP6 | LTP6 (Lipid transfer protein 6); lipid binding	At3g08770	13.3048	40.4407	38.9813	737.018
M01000032089	256	60S ribosomal protein L37a (RPL37aB)	At3g10950	202.643	222.424	89.657	206.771
M01000000633	255	ER lumen protein retaining receptor family protein	At2g21190	109.509	199.093	193.607	178.863
M01000002246	255	60S ribosomal protein L36 (RPL36B)	At3g53740	341.832	76.2152	79.262	213.114
M01000005924	255	60S ribosomal protein L34 (RPL34A)	At1g26880	189.338	183.539	137.734	186.474
M01000009768	255	Identical to UPF0497 membrane protein At2g28370 [Arabidopsis Thaliana] (GB:Q9SKN3); similar to integral membrane protein, putative [Arabidopsis thaliana] (TAIR:AT2G37200.1); similar to unnamed protein product [Vitis vinifera] (GB:CAO21850.1); contains InterPro domain Protein of unknown function DUF588 (InterPro:IPR006702)	At2g28370	184.221	227.09	145.53	128.122
M01000012114	255	similar to unnamed protein product [Vitis vinifera] (GB:CAO15084.1); contains domain PTHR10209 (PTHR10209); contains domain SSF51197 (SSF51197); contains domain G3DSA:2.60.120.330 (G3DSA:2.60.120.330)	At5g48020	250.745	180.428	128.638	125.585
M01000006635	254	TIP2;1, DELTA-TIP1, AQP1, ATTIP2;1, DELTA-TIP (delta tonoplast integral protein); water channel	At3g16240	37.8676	233.312	249.48	135.733
M01000011125	254	oxidoreductase, zinc-binding dehydrogenase family protein	At4g21580	165.799	225.535	127.339	182.669
M01000029856	254	hAT dimerisation domain-containing protein / BED zinc finger domain-containing protein / transposase-related	At1g18560	484.092	105.768	49.3763	44.3987
M01000034757	254	disease resistance-responsive family protein	At5g42500	315.222	283.085	75.3638	10.1483
M01000004546	253	ATEIF3C-1, EIF3C-1, ATTIF3C1, TIF3C1, EIF3C (EUKARYOTIC TRANSLATION INITIATION FACTOR 3)	At3g56150	350.02	152.43	106.549	64.6952
M01000052311	253	60S ribosomal protein L7A (RPL7aB)	At3g62870	315.222	153.986	83.1601	142.076
M01000008247	252	ERF1-3 (EUKARYOTIC RELEASE FACTOR 1-3); translation release factor	At3g26618	396.075	139.987	100.052	26.6392
M01000010632	251	SGS3 (SUPPRESSOR OF GENE SILENCING 3)	At5g23570	376.629	96.4356	83.1601	125.585
M01000011384	251	No Definition Found		0	178.873	172.817	361.532
M01000012113	251	No Definition Found		91.087	172.651	214.397	186.474
M01000016802	251	TPL/WSIP1 (WUS-INTERACTING PROTEIN 1)	At1g15750	520.936	32.6637	68.8669	40.5931
M01000049127	251	No Definition Found		16.3752	219.313	249.48	168.715
M01000002248	250	HTA1/RAT5 (RESISTANT TO AGROBACTERIUM TRANSFORMATION 5); DNA binding	At5g54640	93.1339	166.429	165.021	267.661
M01000004185	250	RD21A, RD21 (RESPONSIVE TO DEHYDRATION 21); cysteine-type peptidase	At1g47128	315.222	143.098	116.944	91.3344
M01000006746	250	AKR2B; protein binding / transcription regulator	At2g17390	411.427	129.099	66.2682	67.2323
M01000007151	250	EIF4A-2 (eukaryotic translation initiation factor 4A-2); ATP-dependent helicase	At1g54270	363.324	113.545	87.0582	111.631
M01000010548	250	ATP synthase delta&apos; chain, mitochondrial	At5g47030	245.628	153.986	133.836	138.27
M01000042042	250	ATP synthase delta chain, mitochondrial, putative / H(+)-transporting two-sector ATPase, delta (OSCP) subunit, putative	At5g13450	152.494	222.424	155.925	142.076
M01000004250	249	transcriptional regulator-related	At1g02080	475.904	60.6611	75.3638	46.9357
M01000032158	249	ATSUG1, RPT6A; ATPase	At5g19990	208.784	122.878	172.817	156.03
M01000038102	249	AtRab1B, Ara-5, AtRABD2a, ARA5, ATRAB1B (Arabidopsis thaliana responsive to abscisic acid 1B); GTP binding	At1g02130	173.986	202.204	128.638	178.863
M01000011330	248	UBP12 (UBIQUITIN-SPECIFIC PROTEASE 12)	At5g06600	280.425	175.762	96.1538	125.585
M01000012135	248	elongation factor 1B-gamma, putative / eEF-1B gamma, putative	At1g57720	318.293	99.5464	110.447	142.076
M01000026756	248	cytochrome c oxidase subunit Vc family protein / COX5C family protein	At2g47380	160.682	180.428	152.027	178.863
M01000035857	248	peptidase M1 family protein	At1g63770	429.849	105.768	68.8669	60.8896
M01000007123	247	zinc finger (AN1-like) family protein	At1g51200	184.221	195.982	139.033	148.418
M01000010604	247	Phospholipase D4		64.4773	152.43	239.085	189.011
M01000011312	247	cholinephosphate cytidylyltransferase, putative / phosphorylcholine transferase, putative / CTP:phosphocholine cytidylyltransferase, putative	At2g32260	147.377	222.424	154.626	142.076
M01000039241	247	MBF1B (multiprotein bridging factor 1B); MBF1 family transcription factor; transcription coactivator	At3g58680	79.829	195.982	171.518	229.605
M01000002530	246	VHA-C1, ATVHA-C1, AVA-P1 (vacuolar H+-pumping ATPase 16 kDa proteolipid subunit 1); ATPase/ hydrogen ion transporting ATPase, rotational mechanism	At4g34720	250.745	119.767	124.74	172.521
M01000011298	246	nuclear RNA-binding protein (RGGA)	At4g16830	139.189	209.981	144.231	178.863
M01000026319	245	No Definition Found		5.11725	279.974	220.894	138.27
M01000010149	244	universal stress protein (USP) family protein	At3g53990	74.7118	230.201	185.811	162.372
M01000010187	244	glutaredoxin, putative	At5g20500	139.189	216.202	149.428	156.03
M01000012064	244	OLEO4 | OLEO4 (OLEOSIN4)	At3g27660	0	17.1095	66.2682	696.425
M01000019719	244	CUM2, EIF4G | EIF4G (EUKARYOTIC TRANSLATION INITIATION FACTOR 4G)	At3g60240	411.427	87.1031	79.262	74.8435
M01000026318	244	GLP10 (GERMIN-LIKE PROTEIN 10); manganese ion binding / metal ion binding / nutrient reservoir	At3g62020	157.611	203.759	161.123	128.122
M01000028836	244	protein binding / protein transporter/ structural molecule	At2g20760	237.44	219.313	102.651	105.288
M01000031899	244	zinc finger (C3HC4-type RING finger) family protein	At5g42200	21.4924	113.545	254.678	253.707
M01000052991	244	60S ribosomal protein L38 (RPL38B)	At3g59540	224.135	195.982	118.243	121.779
M01000000200	243	adenosylmethionine decarboxylase family protein	At3g25570	256.886	143.098	110.447	152.224
M01000000408	243	delta-OAT (ornithine- delta-aminotransferase); ornithine-oxo-acid transaminase	At5g46180	227.206	189.76	128.638	105.288
M01000006387	243	No Definition Found		555.733	63.7719	23.3888	6.34267
M01000011680	243	glycine-rich protein	At4g02450	406.309	105.768	58.4719	91.3344
M01000048399	243	PAC1 (20S proteasome alpha subunit C1); peptidase	At3g22110	272.238	146.209	123.441	107.825
M01000002149	242	tRNA synthetase class I (W and Y) family protein	At2g33840	353.09	93.3248	87.0582	121.779
M01000031007	242	2,3-biphosphoglycerate-independent phosphoglycerate mutase, putative / phosphoglyceromutase, putative	At3g08590	256.886	163.318	118.243	111.631
M01000035898	242	SAMDC (S-ADENOSYLMETHIONINE DECARBOXYLASE)	At3g02470	74.7118	102.657	239.085	216.919
M01000002237	241	GR-RBP7, GRP7, CCR2, ATGRP7 (COLD, CIRCADIAN RHYTHM, AND RNA BINDING 2); RNA binding	At2g21660	93.1339	136.876	213.098	192.817
M01000007517	241	similar to unknown protein [Arabidopsis thaliana] (TAIR:AT5G63500.1); similar to hypothetical protein [Phaseolus vulgaris] (GB:AAQ09000.1)	At3g48660	101.321	219.313	185.811	131.927
M01000024303	241	GAPC-2; glyceraldehyde-3-phosphate dehydrogenase	At1g13440	213.901	136.876	123.441	186.474
M01000024348	241	In2-1 protein, putative	At5g02790	168.869	136.876	181.913	148.418
M01000031928	241	RPL16A (ribosomal protein large subunit 16A); structural constituent of ribosome	At2g42740	152.494	216.202	118.243	178.863
M01000044253	241	BIP1; ATP binding	At5g28540	416.544	136.876	48.0769	50.7413
M01000007042	240	RNA and export factor-binding protein, putative	At5g02530	182.174	172.651	181.913	87.5288
M01000009446	240	SHL1 (short life 1); PHD family transcription factor	At4g39100	61.407	125.988	213.098	243.558
M01000010355	240	ubiquinol-cytochrome C reductase complex 7.8 kDa protein, putative / mitochondrial hinge protein, putative	At1g15120	162.728	153.986	114.345	239.753
M01000041049	240	40S ribosomal protein S26 (RPS26A)	At2g40510	248.698	143.098	92.2557	182.669
M01000006459	239	CID12, ATRBP37, RBP37 (RNA-BINDING PROTEIN 37); RNA binding	At4g10610	205.713	180.428	114.345	152.224
M01000025964	238	plastid developmental protein DAG, putative	At2g33430	213.901	219.313	97.4532	121.779
M01000026832	238	No Definition Found		0	113.545	275.468	227.067
M01000027972	238	self-incompatibility protein-related	At4g16195	37.8676	203.759	231.289	145.881
M01000043000	238	ADF6 (ACTIN DEPOLYMERIZING FACTOR 6); actin binding	At2g31200	96.2042	225.535	197.505	101.483
M01000006141	237	CSY3 (CITRATE SYNTHASE 3); citrate (SI)-synthase	At2g42790	227.206	178.873	127.339	101.483
M01000011892	237	gamma interferon responsive lysosomal thiol reductase family protein / GILT family protein	At1g07080	243.581	203.759	61.0707	158.567
M01000006248	236	60S ribosomal protein L37a (RPL37aB)	At3g10950	219.018	213.092	100.052	111.631
M01000007105	236	PAB8 (POLY(A) BINDING PROTEIN 8); RNA binding / translation initiation factor	At1g49760	267.12	99.5464	128.638	135.733
M01000009140	236	NADH-ubiquinone oxidoreductase 24 kDa subunit, putative	At4g02580	210.831	172.651	148.129	91.3344
M01000012179	236	GLUTTR, ATGSTF7, ATGSTF9 (Arabidopsis thaliana Glutathione S-transferase (class phi) 9); glutathione transferase	At2g30860	48.1021	186.65	162.422	257.512
M01000046778	236	SUMO 1, SUMO1, SUM1 (SMALL UBIQUITIN-LIKE MODIFIER 1)	At4g26840	51.1725	219.313	155.925	227.067
M01000047737	236	ORF25, encodes a plant b subunit of mitochondrial ATP synthase based on structural similarity and the presence in the F(0) complex.	Atmg00640	5.11725	248.866	241.684	111.631
M01000049273	236	AAC1 (ADP/ATP CARRIER 1); binding	At3g08580	323.41	99.5464	89.657	128.122
M01000011336	235	ATPDIL1-4 (PDI-LIKE 1-4); thiol-disulfide exchange intermediate	At5g60640	285.542	202.204	75.3638	77.3805
M01000000787	234	CF1, ADL3 (ARABIDOPSIS DYNAMIN-LIKE 3)	At1g59610	336.715	105.768	79.262	115.437
M01000037670	234	integral membrane family protein / nodulin MtN21-related	At1g09380	393.005	233.312	12.9938	3.8056
M01000052946	234	CLPP1, PCLPP | Encodes the only ClpP (caseinolytic protease) encoded within the plastid genome. Contains a highly conserved catalytic triad of Ser-type proteases (Ser-His-Asp). Part of the 350 kDa chloroplast Clp complex. The name reflects nomenclature described in Adam et. al (2001).	Atcg00670	16.3752	315.749	161.123	145.881
M01000000035	233	BIGYIN; binding	At3g57090	149.424	195.982	135.135	152.224
M01000003399	233	U1SNRNP, U1-70K (SPLICEOSOMAL PROTEIN U1A); RNA binding	At3g50670	323.41	136.876	87.0582	77.3805
M01000010611	233	similar to unnamed protein product [Vitis vinifera] (GB:CAO64059.1); similar to hypothetical protein MtrDRAFT_AC136139g5v2 [Medicago truncatula] (GB:ABE93033.1)	At3g08610	85.9697	157.097	141.632	267.661
M01000045578	233	40S ribosomal protein S10 (RPS10A)	At4g25740	210.831	163.318	96.1538	176.326
M01000005621	232	H+-transporting two-sector ATPase, putative	At3g28715	213.901	116.656	144.231	145.881
M01000040025	232	similar to unknown [Populus trichocarpa] (GB:ABK96039.1)	At2g31490	96.2042	283.085	127.339	128.122
M01000043633	232	PBB2 | PBB2 (20S proteasome beta subunit B 2); peptidase	At5g40580	216.971	153.986	131.237	117.974
M01000045114	232	similar to unknown [Populus trichocarpa] (GB:ABK94233.1); contains InterPro domain Protein of unknown function DUF1782 (InterPro:IPR014806); contains InterPro domain Ubiquitin-conjugating enzyme/RWD-like (InterPro:IPR016135)	At1g27530	109.509	216.202	168.919	121.779
M01000052656	232	HTB11; DNA binding | chr3:16924599-16925036 REVERSE	At3g46030	99.2746	178.873	171.518	176.326
M01000009862	231	ATRSP40, AT-SRP40, ATRSP35 (Arabidopsis thaliana arginine/serine-rich splicing factor 35); RNA binding	At4g25500	152.494	209.981	145.53	107.825
M01000023210	231	glycosyl hydrolase family 1 protein	At5g36890	216.971	195.982	128.638	71.0379
M01000009021	230	RPS3 (ribosomal protein S3)	Atmg00090	5.11725	346.857	176.715	81.1861
M01000009571	230	PIS2 (PROBABLE CDP-DIACYLGLYCEROL--INOSITOL 3-PHOSPHATIDYLTRANSFERASE 2); phosphotransferase, for other substituted phosphate groups	At4g38570	34.7973	160.208	193.607	233.41
M01000017341	230	ADH, ATADH, ADH1 (ALCOHOL DEHYDROGENASE 1)	At1g77120	136.119	253.532	116.944	121.779
M01000003382	229	60S acidic ribosomal protein P3 (RPP3B)	At5g57290	200.596	199.093	41.58	223.262
M01000008100	229	HTA3, H2AXB, G-H2AX, GAMMA-H2AX ; DNA binding	At1g54690	122.814	149.32	148.129	206.771
M01000010109	229	No Definition Found		250.745	152.43	110.447	101.483
M01000031757	229	UBC9 (UBIQUITIN CONJUGATING ENZYME 9); ubiquitin-protein ligase	At4g27960	72.6649	133.766	154.626	277.809
M01000036742	229	EMB1401, EIF2 BETA (EMBRYO DEFECTIVE 1401)	At5g20920	96.2042	202.204	145.53	182.669
M01000008193	228	similar to embryo-specific protein-related [Arabidopsis thaliana] (TAIR:AT5G62200.1); similar to Embryo-specific 3 [Medicago truncatula] (GB:ABD28725.1); contains InterPro domain Embryo-specific 3 (InterPro:IPR010417); contains InterPro domain Lipase/lipooxygenase, PLAT/LH2 (InterPro:IPR008976)	At2g41475	77.7821	139.987	152.027	263.855
M01000009259	228	similar to unknown [Populus trichocarpa] (GB:ABK94590.1); contains InterPro domain Protein of unknown function UPF0197 (InterPro:IPR007915)	At4g29735	82.8994	283.085	154.626	87.5288
M01000011845	228	60S ribosomal protein L13A (RPL13aB)	At3g24830	122.814	216.202	137.734	142.076
M01000037309	228	histone H1.2	At2g30620	154.541	206.87	110.447	156.03
M01000000475	227	aspartyl protease family protein	At1g05840	139.189	186.65	137.734	152.224
M01000010155	227	AP19 (associated protein 19); ATP binding / protein binding / protein kinase	At2g17380	168.869	180.428	124.74	142.076
M01000041038	227	TIF3I1, TRIP-1 (TGF-BETA RECEPTOR INTERACTING PROTEIN 1); nucleotide binding	At2g46280	147.377	227.09	110.447	138.27
M01000041819	227	protease inhibitor/seed storage/lipid transfer protein (LTP) family protein	At3g18280	160.682	139.987	76.6632	277.809
M01000003200	226	ATCAND1, ETA2, TIP120, HVE, CAND1 (CULLIN-ASSOCIATED AND NEDDYLATION DISSOCIATED); binding	At2g02560	406.309	96.4356	54.5738	50.7413
M01000003785	226	EMB1637, SCE1, AHUS5 (SUMO CONJUGATION ENZYME 1); ubiquitin-protein ligase	At3g57870	179.104	195.982	114.345	125.585
M01000007474	226	PAA1 (20S proteasome alpha subunit A1); peptidase	At5g35590	168.869	202.204	100.052	156.03
M01000048241	226	histone H4	At5g59970	88.0166	116.656	196.206	199.16
M01000053100	226	UBC28; ubiquitin-protein ligase	At1g64230	152.494	99.5464	168.919	182.669
M01000001842	225	RD22 (RESPONSIVE TO DESSICATION 22)	At5g25610	109.509	35.7745	28.5863	534.053
M01000003086	225	RGP, RGP3 (REVERSIBLY GLYCOSYLATED POLYPEPTIDE 3); alpha-1,4-glucan-protein synthase (UDP-forming)	At3g08900	243.581	107.324	106.549	156.03
M01000005508	225	NADH-ubiquinone oxidoreductase-related	At3g03070	99.2746	163.318	171.518	168.715
M01000006590	225	hydroxyproline-rich glycoprotein family protein	At3g22440	182.174	143.098	114.345	178.863
M01000012096	225	TMS membrane family protein / tumour differentially expressed (TDE) family protein	At3g06170	147.377	175.762	137.734	148.418
M01000006231	224	beta-adaptin, putative	At4g11380	353.09	122.878	62.3701	67.2323
M01000008383	224	COX2 (cytochrome c oxidase subunit 2)	Atmg00160	8.18759	192.871	233.888	145.881
M01000010839	224	ATRPS5B (RIBOSOMAL PROTEIN 5B); structural constituent of ribosome	At2g37270	197.526	175.762	102.651	138.27
M01000026902	224	SKP2A; protein binding	At1g21410	235.393	166.429	96.1538	111.631
M01000006430	223	SAR DNA-binding protein, putative	At5g27120	265.073	146.209	92.2557	101.483
M01000007773	223	SCPL49 (serine carboxypeptidase-like 49); serine carboxypeptidase	At3g10410	26.6097	96.4356	224.792	243.558
M01000008277	223	40S ribosomal protein S15A (RPS15aF)	At5g59850	176.033	206.87	96.1538	135.733
M01000011443	223	similar to unknown protein [Arabidopsis thaliana] (TAIR:AT2G31985.1); similar to unnamed protein product [Vitis vinifera] (GB:CAO45247.1); contains InterPro domain Protein of unknown function DUF1264 (InterPro:IPR010686)	At1g05510	29.68	66.8828	261.175	216.919
M01000011471	223	ATOSM34 | ATOSM34 (OSMOTIN 34) | chr4:7025121-7026107 REVERSE	At4g11650	3.07035	29.5528	231.289	341.235
M01000014968	223	glycosyl hydrolase family protein 17	At2g03505	387.887	195.982	20.79	3.8056
M01000017988	222	GR-RBP7, GRP7, CCR2, ATGRP7 (COLD, CIRCADIAN RHYTHM, AND RNA BINDING 2); RNA binding / double-stranded DNA binding / single-stranded DNA binding	At2g21660	256.886	139.987	102.651	97.6771
M01000012047	221	EMB3010 (EMBRYO DEFECTIVE 3010); structural constituent of ribosome	At5g10360	262.003	129.099	92.2557	117.974
M01000014044	221	C2 domain-containing protein	At1g48090	358.207	76.2152	68.8669	95.14
M01000006280	220	ATOEP16-2, ATOEP16-S; P-P-bond-hydrolysis-driven protein transmembrane transporter	At4g16160	3.07035	43.5516	214.397	341.235
M01000007320	220	MPPBETA; metalloendopeptidase	At3g02090	270.191	136.876	103.95	74.8435
M01000051088	220	40S ribosomal protein S20 (RPS20B)	At3g47370	77.7821	116.656	181.913	216.919
M01000001124	219	similar to hypothetical protein OsI_037823 [Oryza sativa (indica cultivar-group)] (GB:EAY83864.1); similar to expressed protein [Oryza sativa (japonica cultivar-group)] (GB:ABA99375.1); similar to Os12g0611700 [Oryza sativa (japonica cultivar-group)] (GB:NP_001067254.1)	At2g43780	37.8676	172.651	179.314	202.965
M01000005977	219	60S ribosomal protein L31 (RPL31C)	At5g56710	131.002	105.768	148.129	213.114
M01000007469	219	AHA10 (AUTOINHIBITED H(+)-ATPASE ISOFORM 10); ATPase	At1g17260	299.871	160.208	83.1601	40.5931
M01000009912	219	HTA9; DNA binding	At1g52740	104.392	146.209	148.129	199.16
M01000010709	219	No Definition Found		144.306	166.429	133.836	148.418
M01000011534	219	Identical to Transcription elongation factor 1 homolog [Arabidopsis Thaliana] (GB:Q8LEF3;GB:Q9FNL9); similar to Os07g0631100 [Oryza sativa (japonica cultivar-group)] (GB:NP_001060360.1); similar to unnamed protein product [Vitis vinifera] (GB:CAO39351.1); contains InterPro domain Protein of unknown function DUF701, zinc-binding putative (InterPro:IPR007808)	At5g46030	91.087	146.209	118.243	263.855
M01000011694	219	adhesin-related	At1g20970	285.542	119.767	89.657	95.14
M01000031607	219	STE24, ATSTE24	At4g01320	168.869	143.098	97.4532	202.965
M01000008063	218	histone H3	At5g65360	91.087	172.651	116.944	233.41
M01000010086	218	ATHSP93-V, HSP93-V, DCA1, CLPC1, CLPC (HEAT SHOCK PROTEIN 93-V); ATP binding / ATPase	At5g50920	344.902	107.324	71.4657	60.8896
M01000010289	218	tudor domain-containing protein / nuclease family protein	At5g07350	374.582	107.324	58.4719	44.3987
M01000041978	218	No Definition Found		96.2042	175.762	152.027	166.178
M01000002254	217	similar to CPuORF47 (Conserved peptide upstream open reading frame 47) [Arabidopsis thaliana] (TAIR:AT5G03190.1); similar to hypothetical protein MtrDRAFT_AC148995g28v2 [Medicago truncatula] (GB:ABD32814.1); contains domain S-adenosyl-L-methionine-dependent methyltransferases (SSF53335)	At3g53400	39.9145	29.5528	313.15	142.076
M01000008928	217	PAE2 (20S proteasome alpha subunit E2); peptidase	At3g14290	197.526	149.32	113.046	128.122
M01000031155	217	EMB2107, RPN5A, MSA (EMBRYO DEFECTIVE 2107)	At5g09900	291.683	113.545	83.1601	97.6771
M01000037031	217	GC5 (GOLGIN CANDIDATE 5)	At1g79830	326.48	83.9923	76.6632	97.6771
M01000003778	216	CUM2, EIF4G (EUKARYOTIC TRANSLATION INITIATION FACTOR 4G)	At3g60240	374.582	73.1044	76.6632	46.9357
M01000004098	216	CEF (CLONE EIGHTY-FOUR); transporter	At3g44340	432.919	73.1044	28.5863	50.7413
M01000007944	216	PCK1, PEPCK (PHOSPHOENOLPYRUVATE CARBOXYKINASE 1); ATP binding / phosphoenolpyruvate carboxykinase (ATP)	At4g37870	61.407	169.54	206.601	121.779
M01000008579	216	selenoprotein family protein	At1g05720	106.439	202.204	149.428	117.974
M01000025884	216	glycosyl hydrolase family 17 protein	At2g16230	446.224	129.099	7.79626	3.8056
M01000034067	216	thiamine biosynthesis family protein / thiC family protein	At2g29630	307.035	203.759	41.58	36.7875
M01000038311	216	UBC13 (ubiquitin-conjugating enzyme 13); ubiquitin-protein ligase	At3g46460	162.728	175.762	120.842	125.585
M01000041194	216	ATHVA22A (Arabidopsis thaliana HVA22 homologue A)	At1g74520	69.5946	83.9923	149.428	300.642
M01000047394	216	eukaryotic translation initiation factor 2 family protein / eIF-2 family protein	At1g76810	91.087	183.539	154.626	152.224
M01000051670	216	cupin family protein	At2g28490	29.68	79.3261	244.283	206.771
M01000009833	215	zinc finger (C3HC4-type RING finger) family protein	At5g01960	53.2194	66.8828	227.391	213.114
M01000012121	215	zinc finger (C3HC4-type RING finger) family protein	At3g47550	157.611	146.209	148.129	117.974
M01000028079	215	EMB2448, TUFF, VHA-E1, TUF (VACUOLAR ATP SYNTHASE SUBUNIT E1)	At4g11150	165.799	143.098	162.422	87.5288
M01000028476	215	zinc finger (C3HC4-type RING finger) family protein	At5g25560	127.931	157.097	161.123	121.779
M01000031088	215	elongation factor 1-alpha / EF-1-alpha	At5g60390	256.886	119.767	44.1788	192.817
M01000048527	215	HTA12; DNA binding	At5g02560	168.869	133.766	113.046	176.326
M01000000673	214	CPHSC70-1 (chloroplast heat shock protein 70-1); ATP binding / unfolded protein binding	At4g24280	371.512	83.9923	64.9688	50.7413
M01000037761	214	elongation factor 1-alpha / EF-1-alpha	At5g60390	189.338	152.43	79.262	178.863
M01000040544	214	MEE63, MAGO, HAP1/MAGO/MEE63 (MATERNAL EFFECT EMBRYO ARREST 63); protein binding	At1g02140	106.439	160.208	137.734	178.863
M01000002564	213	IDD5 (indeterminate(ID)-domain 5); C2H2 family transcription factor; similar to AtIDD5	At2g02070	310.105	163.318	61.0707	40.5931
M01000011039	213	heat shock protein 70, putative / HSP70, putative	At4g16660	267.12	96.4356	96.1538	115.437
M01000011105	213	LCR69, PDF2.2 (Low-molecular-weight cysteine-rich 69); protease inhibitor	At2g02100	0	129.099	165.021	304.448
M01000000420	212	elongation factor 1-alpha / EF-1-alpha	At5g60390	237.44	83.9923	106.549	145.881
M01000004297	212	ATEIF3A-1, EIF3A-1, ATTIF3A1, TIF3A1, EIF3A (eukaryotic translation initiation factor 3A)	At4g11420	323.41	130.655	75.3638	34.2504
M01000006279	212	NADP-dependent oxidoreductase, putative	At5g61510	253.815	192.871	55.8732	81.1861
M01000006454	212	heat shock protein 70, putative / HSP70, putative	At1g79920	344.902	122.878	51.9751	54.5469
M01000007608	212	RPS7.1, RPS7; encodes a chloroplast ribosomal protein S7, a constituent of the small subunit of the ribosomal complex	Atcg00900	10.2345	245.755	181.913	125.585
M01000008309	212	porin, putative	At3g01280	154.541	122.878	148.129	138.27
M01000019121	212	HSP70 (heat shock protein 70); ATP binding	At3g12580	293.73	113.545	87.0582	71.0379
M01000038150	212	SCPL45; serine carboxypeptidase	At1g28110	262.003	133.766	89.657	84.9917
M01000006076	211	60S ribosomal protein L18 (RPL18C)	At5g27850	313.175	105.768	58.4719	101.483
M01000006489	211	EIF3B, ATEIF3B-1, EIF3B-1, ATTIF3B1, TIF3B1 (EUKARYOTIC TRANSLATION INITIATION FACTOR 3B); nucleic acid binding / translation initiation factor	At5g27640	320.34	102.657	72.7651	71.0379
M01000007547	211	ATX1; metal ion binding	At1g66240	173.986	110.434	110.447	186.474
M01000009920	211	protein transport protein sec61, putative	At2g34250	136.119	157.097	124.74	156.03
M01000010073	211	No Definition Found		134.072	209.981	166.32	30.4448
M01000000602	210	MOS5, ATUBA1 (ARABIDOPSIS THALIANA UBIQUITIN-ACTIVATING ENZYME 1); ubiquitin activating enzyme	At2g30110	361.278	66.8828	58.4719	81.1861
M01000004291	210	nucleic acid binding	At3g54230	117.697	152.43	149.428	142.076
M01000011424	210	histone H3.2	At4g40030	99.2746	79.3261	148.129	253.707
M01000032055	210	60S ribosomal protein L34 (RPL34A)	At1g26880	205.713	122.878	89.657	162.372
M01000053292	210	endomembrane protein 70, putative	At1g10950	205.713	178.873	92.2557	95.14
M01000000155	209	BBC1, RSU2, ATBBC1 (breast basic conserved 1); structural constituent of ribosome	At3g49010	270.191	102.657	71.4657	131.927
M01000000858	209	STT3B (STAUROSPORIN AND TEMPERATURE SENSITIVE 3-LIKE B); oligosaccharyl transferase	At1g34130	341.832	130.655	44.1788	50.7413
M01000005669	209	shaggy-related protein kinase delta / ASK-delta / ASK-dzeta (ASK4)	At2g30980	253.815	136.876	87.0582	84.9917
M01000006568	209	similar to unknown protein [Arabidopsis thaliana] (TAIR:AT3G09570.1); similar to unnamed protein product [Vitis vinifera] (GB:CAO62906.1); contains InterPro domain Transmembrane receptor, eukaryota; (InterPro:IPR009637)	At5g42090	192.408	139.987	92.2557	152.224
M01000028067	209	eukaryotic translation initiation factor 4E, putative / eIF-4E, putative / eIF4E, putative / mRNA cap-binding protein, putative	At1g29590	106.439	180.428	128.638	152.224
M01000003904	208	signal recognition particle receptor alpha subunit family protein	At4g30600	127.931	119.767	166.32	131.927
M01000027305	208	dihydroorotate dehydrogenase family protein / dihydroorotate oxidase family protein	At3g17810	165.799	153.986	107.848	138.27
M01000043694	208	60S ribosomal protein L18A (RPL18aB)	At2g34480	147.377	183.539	118.243	111.631
M01000001029	207	ATKINESIN-13A, KINESIN-13A; microtubule motor	At3g16630	258.933	90.214	85.7588	128.122
M01000001565	207	stress-inducible protein, putative	At1g12270	416.544	66.8828	31.185	44.3987
M01000005742	207	TIM17,ATTIM17-2 (Arabidopsis thaliana translocase inner membrane subunit 17-2); P-P-bond-hydrolysis-driven protein transmembrane transporter	At2g37410	147.377	166.429	113.046	138.27
M01000006559	207	peptidyl-prolyl cis-trans isomerase PPIC-type family protein	At1g26550	106.439	213.092	124.74	115.437
M01000007477	207	PBC1 (20S proteasome beta subunit C1); peptidase	At1g21720	162.728	172.651	127.339	87.5288
M01000044225	207	MD-2-related lipid recognition domain-containing protein / ML domain-containing protein	At3g44100	134.072	153.986	133.836	135.733
M01000000367	206	eukaryotic translation initiation factor 1A, putative / eIF-1A, putative / eIF-4C, putative	At2g04520	101.321	203.759	113.046	148.418
M01000001533	206	RSZ32; nucleic acid binding	At3g53500	192.408	180.428	103.95	74.8435
M01000007336	206	NADH:ubiquinone oxidoreductase family protein	At3g03100	134.072	133.766	135.135	152.224
M01000025599	206	LBD41 (LOB domain-containing protein 41); LOB family transcription factor	At3g02550	210.831	289.307	44.1788	24.1021
M01000032105	206	similar to unknown protein [Arabidopsis thaliana] (TAIR:AT3G17780.1); similar to unknown [Populus trichocarpa] (GB:ABK93075.1)	At1g48440	91.087	169.54	161.123	125.585
M01000035466	206	WSIP1, TPL (WUS-INTERACTING PROTEIN 1)	At1g15750	454.411	46.6624	14.2931	44.3987
M01000037716	206	LOS2 (Low expression of osmotically responsive genes 1); phosphopyruvate hydratase	At2g36530	58.3366	276.864	103.95	131.927
M01000038566	206	ATDAD1 (DEFENDER AGAINST APOPTOTIC DEATH 1)	At1g32210	91.087	189.76	152.027	115.437
M01000041385	206	40S ribosomal protein S9 (RPS9C)	At5g39850	291.683	83.9923	48.0769	152.224
M01000033814	205	SEC (SECRET AGENT); transferase, transferring glycosyl groups	At3g04240	176.033	133.766	131.237	101.483
M01000008286	204	Ran-binding protein 1b (RanBP1b)	At2g30060	250.745	163.318	62.3701	81.1861
M01000029616	204	Identical to Uncharacterized mitochondrial protein At3g15000 [Arabidopsis Thaliana] (GB:Q9LKA5); similar to plastid developmental protein DAG, putative [Arabidopsis thaliana] (TAIR:AT3G06790.2); similar to unnamed protein product [Vitis vinifera] (GB:CAO39382.1)	At3g15000	256.886	76.2152	100.052	115.437
M01000034504	204	CSDP2, GRP2 (COLD SHOCK DOMAIN PROTEIN 2, GLYCINE RICH PROTEIN 2); nucleic acid binding	At4g38680	301.918	136.876	54.5738	60.8896
M01000000057	203	similar to unknown protein [Arabidopsis thaliana] (TAIR:AT4G05400.1); similar to unknown protein [Arabidopsis thaliana] (TAIR:AT4G05400.2); similar to unnamed protein product [Vitis vinifera] (GB:CAO39711.1)	At4g21140	58.3366	227.09	131.237	135.733
M01000009366	203	similar to unknown [Populus trichocarpa x Populus deltoides] (GB:ABK96249.1)	At4g30010	120.767	199.093	110.447	125.585
M01000012180	203	No Definition Found		26.6097	129.099	81.8607	371.68
M01000041629	203	histone H3	At5g65360	61.407	133.766	171.518	176.326
M01000006911	202	ARF3, ARL1, ATARL1 (ADP-RIBOSYLATION FACTOR 3); protein binding	At2g24765	104.392	93.3248	197.505	121.779
M01000010743	202	dynein light chain type 1 family protein	At1g52250	5.11725	105.768	204.002	223.262
M01000038708	202	60S ribosomal protein L5 (RPL5B)	At5g39740	127.931	209.981	83.1601	142.076
M01000042447	202	nodulin MtN3 family protein	At5g13170	141.236	192.871	113.046	97.6771
M01000003575	201	eukaryotic translation initiation factor 3 subunit 7, putative / eIF-3 zeta, putative / eIF3d, putative	At4g20980	288.613	99.5464	68.8669	87.5288
M01000045059	201	unknown protein	At1g56660	42.9849	219.313	165.021	105.288
M01000001455	200	MIR414	At1g67195	21.4924	60.6611	176.715	290.494
M01000002736	200	elongation factor 1B-gamma, putative / eEF-1B gamma, putative	At1g57720	235.393	169.54	51.9751	97.6771
M01000002836	200	AAA-type ATPase family protein	At4g02480	310.105	69.9936	79.262	74.8435
M01000004471	200	HRT1, ROC1, RBX1 | RBX1 (RING-BOX 1)	At5g20570	53.2194	189.76	145.53	152.224
M01000007032	200	RPL16 | chloroplast gene encoding a ribosomal protein L16, which is a constituent of 50S large ribosomal subunit	Atcg00790	3.07035	256.643	145.53	138.27
M01000030894	200	similar to MtN19-like protein [Pisum sativum] (GB:AAU14999.2); contains InterPro domain Stress up-regulated Nod 19 (InterPro:IPR011692)	At5g61820	26.6097	37.3299	231.289	223.262
M01000002183	199	(VACUOLAR ATPASE SUBUNIT F); hydrogen ion transporting ATP synthase, rotational mechanism / hydrogen ion transporting ATPase, rotational mechanism	At4g02620	64.4773	203.759	133.836	138.27
M01000004461	199	octicosapeptide/Phox/Bem1p (PB1) domain-containing protein	At2g01190	363.324	60.6611	51.9751	57.084
M01000007829	199	zinc finger (CCCH-type) family protein / RNA recognition motif (RRM)-containing protein	At1g07360	127.931	143.098	133.836	128.122
M01000027718	198	MCB1, ATMCB1, MBP1, RPN10 (REGULATORY PARTICLE NON-ATPASE 10)	At4g38630	288.613	107.324	55.8732	87.5288
M01000036574	198	VCS (VARICOSE); nucleotide binding	At3g13300	406.309	46.6624	31.185	50.7413
M01000051421	198	No Definition Found		3.07035	93.3248	189.709	249.901
M01000002578	197	proteasome inhibitor-related	At3g53970	117.697	172.651	107.848	142.076
M01000003746	197	histone H4	At5g59970	74.7118	130.655	144.231	186.474
M01000011919	197	CVP1, FRL1, SMT2 (STEROL METHYLTRANSFERASE 2)	At1g20330	122.814	199.093	114.345	95.14
M01000003263	196	ATINT4 (INOSITOL TRANSPORTER 4); carbohydrate transmembrane transporter/ myo-inositol:hydrogen symporter/ sugar:hydrogen ion symporter	At4g16480	112.579	79.3261	139.033	202.965
M01000008670	196	protein kinase family protein	At3g25840	136.119	143.098	152.027	77.3805
M01000009264	196	Ran-binding protein 1b (RanBP1b)	At2g30060	149.424	186.65	96.1538	101.483
M01000010828	196	BI-1, ATBI1, ATBI-1 (ARABIDOPSIS BAX INHIBITOR	At5g47120	109.509	129.099	114.345	189.011
M01000004376	195	FRO1 (FROSTBITE1)	At5g67590	104.392	133.766	120.842	176.326
M01000006743	195	NPL41 (NPL4-LIKE PROTEIN 1)	At3g63000	101.321	163.318	152.027	95.14
M01000008592	195	PMP (PUTATIVE TYPE 1 MEMBRANE PROTEIN)	At3g24160	216.971	136.876	75.3638	105.288
M01000008807	195	OVA9 (OVULE ABORTION 9); glutamine-tRNA ligase	At1g25350	240.511	110.434	75.3638	105.288
M01000009814	195	SDH3-1 (succinate dehydrogenase 3-1)	At5g09600	106.439	160.208	141.632	107.825
M01000009933	194	similar to unknown protein [Arabidopsis thaliana] (TAIR:AT1G10530.1); similar to unnamed protein product [Vitis vinifera] (GB:CAO40951.1)	At1g60010	8.18759	63.7719	218.295	216.919
M01000040477	194	histone H4	At5g59970	24.5628	175.762	176.715	135.733
M01000002768	193	HTB11; DNA binding	At3g46030	122.814	129.099	110.447	168.715
M01000000566	192	DML1, ROS1 (REPRESSOR OF SILENCING1); DNA N-glycosylase/ DNA-(apurinic or apyrimidinic site) lyase/ protein binding	At2g36490	326.48	93.3248	51.9751	44.3987
M01000006104	192	succinyl-CoA ligase (GDP-forming) alpha-chain, mitochondrial, putative / succinyl-CoA synthetase, alpha chain, putative / SCS-alpha, putative	At5g23250	182.174	125.988	127.339	67.2323
M01000005167	191	suppressor of lin-12-like protein-related / sel-1 protein-related	At1g18260	283.495	99.5464	62.3701	71.0379
M01000007377	191	DNA-binding protein-related	At1g23750	88.0166	160.208	102.651	182.669
M01000009144	191	GATL1, PARVUS, GLZ1 (GALACTURONOSYLTRANSFERASE-LIKE 1); polygalacturonate 4-alpha-galacturonosyltransferase/ transferase, transferring glycosyl groups / transferase, transferring hexosyl groups	At1g19300	230.276	136.876	83.1601	60.8896
M01000011784	191	2-oxoglutarate-dependent dioxygenase, putative	At1g52820	8.18759	40.4407	171.518	310.791
M01000017607	191	WD-40 repeat family protein	At3g63460	326.48	79.3261	61.0707	44.3987
M01000030388	191	WSIP2, TPR4 (TOPLESS-RELATED 4)	At3g15880	310.105	63.7719	68.8669	67.2323
M01000044893	191	similar to hypothetical protein [Capsicum chinense] (GB:CAJ13713.1)	At2g20820	104.392	180.428	114.345	117.974
M01000000300	190	NAP1;2, NFA2 (NUCLEOSOME ASSEMBLY PROTEIN1;2)	At2g19480	253.815	113.545	76.6632	64.6952
M01000003093	190	coatomer protein complex, subunit alpha, putative	At2g21390	250.745	93.3248	81.8607	84.9917
M01000005802	190	PBF1 (20S proteasome beta subunit F1); peptidase	At3g60820	200.596	129.099	96.1538	84.9917
M01000011229	190	60S ribosomal protein L18A (RPL18aB)	At2g34480	182.174	113.545	113.046	97.6771
M01000000868	189	60S ribosomal protein L6 (RPL6C)	At1g74050	240.511	93.3248	87.0582	84.9917
M01000006176	189	TON1, TON1A (TONNEAU 1)	At3g55000	114.626	192.871	100.052	107.825
M01000006446	189	complex 1 family protein / LVR family protein	At3g12260	141.236	133.766	96.1538	148.418
M01000007411	189	TOM3 (tobamovirus multiplication protein 3)	At2g02180	202.643	122.878	87.0582	97.6771
M01000010113	189	ATSCX, ATG6, ACX4 (ACYL-COA OXIDASE 4); oxidoreductase	At3g51840	165.799	119.767	120.842	95.14
M01000031071	189	fructose-bisphosphate aldolase, putative	At2g21330	139.189	93.3248	116.944	166.178
M01000053164	189	similar to unknown protein [Arabidopsis thaliana] (TAIR:AT1G22520.1); similar to unknown [Populus trichocarpa] (GB:ABK94376.1); similar to Os03g0840900 [Oryza sativa (japonica cultivar-group)] (GB:NP_001051850.1); contains InterPro domain Protein of unknown function DUF543 (InterPro:IPR007512)	At1g72170	109.509	143.098	135.135	115.437
M01000053919	189	ATRPB15.9, RPB15.9.9, RPB15.9 (RNA polymerase II 15.9)	At5g09920	160.682	119.767	83.1601	162.372
M01000005666	188	Ras-related GTP-binding family protein	At5g59840	144.306	130.655	128.638	91.3344
M01000006114	188	SCPL49 (serine carboxypeptidase-like 49); serine carboxypeptidase	At3g10410	144.306	105.768	135.135	111.631
M01000027543	188	ubiquitin-associated (UBA)/TS-N domain-containing protein	At2g12550	195.479	160.208	55.8732	111.631
M01000030846	188	similar to unknown protein [Arabidopsis thaliana] (TAIR:AT2G23120.1); similar to seed maturation protein PM35 [Glycine max] (GB:AAD51623.1)	At2g23110	3.07035	40.4407	227.391	216.919
M01000011525	187	nucleic acid bindingSE	At2g02570	179.104	136.876	83.1601	111.631
M01000046141	187	60S ribosomal protein L22-2 (RPL22B)	At3g05560	267.12	113.545	68.8669	50.7413
M01000050003	187	No Definition Found		122.814	110.434	103.95	178.863
M01000050058	187	similar to Os01g0908400 [Oryza sativa (japonica cultivar-group)] (GB:NP_001045143.1); similar to unnamed protein product [Vitis vinifera] (GB:CAO42476.1)	At1g67785	131.002	130.655	124.74	111.631
M01000009243	186	PBB2 (20S proteasome beta subunit B 2); peptidase	At5g40580	134.072	163.318	110.447	91.3344
M01000009716	186	60S ribosomal protein L17 (RPL17B)	At1g67430	176.033	90.214	93.5551	148.418
M01000010936	186	oxidoreductase, zinc-binding dehydrogenase family protein	At5g63620	182.174	202.204	68.8669	54.5469
M01000011052	186	histone H2B, putative	At3g53650	93.1339	102.657	120.842	196.623
M01000000149	185	RNA recognition motif (RRM)-containing protein	At2g16940	45.0318	186.65	149.428	107.825
M01000005480	185	PBG1 (20S proteasome beta subunit G1); peptidase	At1g56450	104.392	136.876	102.651	168.715
M01000009117	185	ubiquinol-cytochrome C reductase complex 7.8 kDa protein, putative / mitochondrial hinge protein, putative	At1g15120	106.439	125.988	135.135	125.585
M01000027264	185	nuclear movement family protein	At5g53400	184.221	166.429	76.6632	74.8435
M01000001004	184	DGL1 (defective glycosylation 1); dolichyl-diphosphooligosaccharide-protein glycotransferase	At5g66680	224.135	105.768	55.8732	125.585
M01000005613	184	glutamate-ammonia ligase	At3g53180	58.3366	96.4356	128.638	227.067
M01000001984	183	PLD, PLDALPHA1 (PHOSPHOLIPASE D ALPHA 1); phospholipase D	At3g15730	315.222	73.1044	51.9751	50.7413
M01000012081	183	integral membrane Yip1 family protein	At4g30260	56.2897	230.201	79.262	152.224
M01000005719	182	NAD4 (NADH dehydrogenase subunit 4)	Atmg00580	10.2345	245.755	137.734	95.14
M01000006663	182	ribosomal protein L7Ae/L30e/S12e/Gadd45 family protein	At4g22380	96.2042	90.214	81.8607	257.512
M01000029197	182	No Definition Found		34.7973	96.4356	283.264	0
M01000002362	181	porin, putative	At3g01280	222.088	99.5464	81.8607	84.9917
M01000006417	181	similar to unnamed protein product [Vitis vinifera] (GB:CAO49799.1)	At5g64510	101.321	139.987	131.237	107.825
M01000006938	181	EMB1624 (EMBRYO DEFECTIVE 1624); translation initiation factor	At3g55620	91.087	130.655	135.135	125.585
M01000010652	181	cysteine protease inhibitor, putative / cystatin, putative	At3g12490	88.0166	79.3261	158.524	152.224
M01000018864	181	26S proteasome regulatory subunit, putative	At2g32730	355.137	40.4407	48.0769	36.7875
M01000042104	181	DNA-directed RNA polymerase II, putative (RPB10)	At1g61700	99.2746	160.208	75.3638	178.863
M01000005896	180	RAD23-3 (PUTATIVE DNA REPAIR PROTEIN RAD23-3); damaged DNA binding	At3g02540	197.526	130.655	48.0769	128.122
M01000007198	180	AAP6 (AMINO ACID PERMEASE 6); amino acid transmembrane transporter	At5g49630	157.611	55.9949	96.1538	189.011
M01000009979	180	pfkB-type carbohydrate kinase family protein; putative fructokinase (FK1)	At2g31390	101.321	163.318	96.1538	135.733
M01000027299	180	40S ribosomal protein S16 (RPS16A)	At2g09990	93.1339	183.539	62.3701	176.326
M01000051563	180	coatomer protein epsilon subunit family protein / COPE family protein	At1g30630	152.494	189.76	75.3638	74.8435
M01000001439	179	RPN12A (REGULATORY PARTICLE NON-ATPASE 12A); peptidase	At1g64520	232.323	90.214	76.6632	81.1861
M01000003003	179	RNA recognition motif (RRM)-containing protein	At5g46250	157.611	107.324	100.052	117.974
M01000005847	179	ATAGP4, AGP4 (ARABINOGALACTAN-PROTEIN 4)	At5g10430	74.7118	116.656	135.135	156.03
M01000007729	179	similar to hypothetical protein MtrDRAFT_AC148817g12v2 [Medicago truncatula] (GB:ABD28446.1)	At4g00585	58.3366	143.098	144.231	131.927
M01000008992	179	ATSARA1C, ATSAR2, ASAR1 | ASAR1 (Arabidopsis thaliana secretion-associated RAS super family 2); GTP binding	At4g02080	131.002	110.434	100.052	148.418
M01000036418	179	EMB1579 (EMBRYO DEFECTIVE 1579); binding	At2g03150	149.424	136.876	106.549	84.9917
M01000008329	178	ALDH2B, ALDH2B7 (Aldehyde dehydrogenase 2B7); 3-chloroallyl aldehyde dehydrogenase/ aldehyde dehydrogenase (NAD)	At1g23800	256.886	66.8828	64.9688	95.14
M01000008806	178	invertase/pectin methylesterase inhibitor family protein	At5g46960	222.088	82.4369	68.8669	115.437
M01000010623	178	HTA9; DNA binding	At1g52740	79.829	122.878	161.123	97.6771
M01000010668	178	AGT2 (ALANINE:GLYOXYLATE AMINOTRANSFERASE 2); alanine-glyoxylate transaminase	At4g39660	197.526	136.876	54.5738	105.288
M01000010690	178	SWIB complex BAF60b domain-containing protein / plus-3 domain-containing protein / GYF domain-containing protein	At5g08430	245.628	60.6611	68.8669	107.825
M01000010966	178	similar to unknown protein [Arabidopsis thaliana] (TAIR:AT3G02555.1); similar to hypothetical protein [Cleome spinosa] (GB:ABD96917.1)	At5g16110	39.9145	107.324	166.32	156.03
M01000011647	178	SAP18 (SIN3 ASSOCIATED POLYPEPTIDE P18); protein binding / transcription regulator	At2g45640	77.7821	163.318	103.95	145.881
M01000031859	178	similar to unknown protein [Arabidopsis thaliana] (TAIR:AT1G75060.1); similar to unnamed protein product [Vitis vinifera] (GB:CAO61216.1)	At1g19330	99.2746	172.651	135.135	57.084
M01000035156	178	MOS5, ATUBA1 (ARABIDOPSIS THALIANA UBIQUITIN-ACTIVATING ENZYME 1); ubiquitin activating enzyme	At2g30110	307.035	60.6611	51.9751	57.084
M01000040828	178	zinc finger (C2H2 type) family protein; transcription factor	At3g02790	21.4924	180.428	131.237	152.224
M01000000070	177	RHM1/ROL1 (RHAMNOSE BIOSYNTHESIS1); UDP-L-rhamnose synthase/ UDP-glucose 4,6-dehydratase/ catalytic	At1g78570	8.18759	0	6.49688	578.451
M01000007321	177	WOX9 (wuschel-related homeobox 9); STIMPY; HB family transcription factor	At2g33880	222.088	133.766	49.3763	81.1861
M01000011445	177	similar to unknown protein [Arabidopsis thaliana] (TAIR:AT3G57785.1); similar to unknown [Populus trichocarpa] (GB:ABK93776.1)	At2g42310	117.697	125.988	128.638	95.14
M01000012625	177	CBB2, DWF2, BIN1, BRI1 (BRASSINOSTEROID INSENSITIVE 1); kinase	At4g39400	144.306	79.3261	127.339	117.974
M01000024289	177	mRNA capping enzyme family protein	At5g28210	224.135	90.214	79.262	81.1861
M01000000860	176	7S RNA binding	At1g67680	197.526	63.7719	113.046	87.5288
M01000001670	176	MEE59 | MEE59 (maternal effect embryo arrest 59)	At4g37300	45.0318	116.656	97.4532	243.558
M01000006589	176	ATTCP-1 | ATTCP-1 (Arabidopsis thaliana T-complex protein 1 alpha subunit); ATP binding / protein binding / unfolded protein binding	At3g20050	208.784	122.878	81.8607	57.084
M01000007414	176	PIP1D, PIP1;5 (plasma membrane intrinsic protein 1;5); water channel	At4g23400	88.0166	239.534	83.1601	71.0379
M01000011641	176	similar to unnamed protein product [Vitis vinifera] (GB:CAO44350.1)	At4g31830	3.07035	29.5528	187.11	253.707
M01000011688	176	SNRK2-4, SNRK2.4, SRK2A, ASK1 (ARABIDOPSIS SERINE/THREONINE KINASE 1); kinase	At1g10940	157.611	122.878	62.3701	152.224
M01000040069	176	ATGDU5 (ARABIDOPSIS THALIANA GLUTAMINE DUMPER 5)	At5g24920	13.3048	153.986	148.129	158.567
M01000000832	175	GeBP family protein; transcription factor	At4g25210	131.002	113.545	89.657	148.418
M01000001128	175	GTP-binding family protein	At1g52980	162.728	139.987	68.8669	111.631
M01000005633	175	ATEXP23, ATHEXP ALPHA 1.17, ATEXPA23 (ARABIDOPSIS THALIANA EXPANSIN A23)	At5g39280	381.747	93.3248	0	0
M01000008272	175	No Definition Found		0	253.532	116.944	107.825
M01000008601	175	HMT3 (Homocysteine S-methyltransferase 3); homocysteine S-methyltransferase	At3g22740	24.5628	82.4369	187.11	162.372
M01000035128	175	AP40, RP40, RPSAA, P40 (40S ribosomal protein SA); structural constituent of ribosome	At1g72370	232.323	107.324	49.3763	91.3344
M01000036089	175	ATPPC1 (PHOSPHOENOLPYRUVATE CARBOXYLASE 1); phosphoenolpyruvate carboxylase	At1g53310	285.542	37.3299	68.8669	74.8435
M01000005956	174	similar to unnamed protein product [Vitis vinifera] (GB:CAO71840.1); similar to hypothetical protein [Vitis vinifera] (GB:CAN81687.1)	At3g50370	336.715	35.7745	45.4782	46.9357
M01000008574	174	kelch repeat-containing F-box family protein	At2g02870	125.884	93.3248	93.5551	168.715
M01000010608	174	ATPAP29, PAP29 (purple acid phosphatase 29); acid phosphatase/ protein serine/threonine phosphatase	At5g63140	222.088	93.3248	76.6632	74.8435
M01000010763	174	CCH (COPPER CHAPERONE)	At3g56240	39.9145	93.3248	96.1538	274.003
M01000025130	174	RPT3 (root phototropism 3); ATPase	At5g58290	176.033	130.655	75.3638	91.3344
M01000039538	174	DWF12, UCU1, BIN2 (BRASSINOSTEROID-INSENSITIVE 2); kinase	At4g18710	112.579	129.099	110.447	117.974
M01000041932	174	similar to unknown protein [Arabidopsis thaliana] (TAIR:AT3G03880.1); similar to unknown [Populus trichocarpa] (GB:ABK93768.1); contains InterPro domain Protein of unknown function DUF1639 (InterPro:IPR012438)	At1g55340	48.1021	87.1031	166.32	156.03
M01000042919	174	60S ribosomal protein L35a (RPL35aC)	At1g74270	58.3366	93.3248	123.441	206.771
M01000002403	173	pollen Ole e 1 allergen and extensin family protein	At5g54855	34.7973	79.3261	165.021	182.669
M01000003698	173	serine/threonine/tyrosine kinase, putative	At2g24360	149.424	96.4356	106.549	111.631
M01000005131	173	ATGR1 (GLUTATHIONE-DISULFIDE REDUCTASE)	At3g24170	213.901	96.4356	71.4657	87.5288
M01000011580	173	ACT domain-containing protein	At5g04740	125.884	90.214	71.4657	206.771
M01000028147	173	TLP3 (TUBBY like protein 3); TUB family transcription factor	At2g47900	235.393	136.876	54.5738	40.5931
M01000034516	173	transcription activator-related	At5g42290	8.18759	66.8828	214.397	148.418
M01000002011	172	UXS6	At2g28760	165.799	139.987	72.7651	91.3344
M01000006351	172	GAMMAVPE, GAMMA-VPE (Vacuolar processing enzyme gamma); cysteine-type endopeptidase	At4g32940	182.174	116.656	110.447	36.7875
M01000007167	172	ATH-A, CESA2 (CELLULOSE SYNTHASE 2); cellulose synthase	At4g39350	235.393	82.4369	64.9688	84.9917
M01000007898	172	protease inhibitor/seed storage/lipid transfer protein (LTP) family protein	At1g62790	21.4924	175.762	144.231	117.974
M01000015885	172	dihydropyrimidinase / DHPase / dihydropyrimidine amidohydrolase / hydantoinase (PYD2)	At5g12200	109.509	73.1044	107.848	182.669
M01000037750	172	proline-rich family protein	At1g64450	205.713	46.6624	165.021	0
M01000002411	171	similar to unknown protein [Arabidopsis thaliana] (TAIR:AT3G01320.1); similar to paired amphipathic helix repeat-containing protein [Arabidopsis thaliana] (TAIR:AT1G70060.1); similar to ATSIN3/SIN3 (Arabidopsis thaliana sin3 homolog) [Arabidopsis thaliana] (TAIR:AT1G24190.1); similar to unnamed protein product [Vitis vinifera] (GB:CAO40976.1); similar to hypothetical protein OsJ_000071 [Oryza sat…	At5g15020	285.542	43.5516	68.8669	54.5469
M01000004174	171	succinyl-CoA ligase (GDP-forming) beta-chain, mitochondrial, putative / succinyl-CoA synthetase, beta chain, putative / SCS-beta, putative	At2g20420	208.784	130.655	41.58	95.14
M01000009130	171	ATFKBP12, FKBP12 (FK506-binding protein 12 kD); FK506 binding / peptidyl-prolyl cis-trans isomerase	At5g64350	39.9145	90.214	152.027	176.326
M01000011676	171	HpcH/HpaI aldolase family protein	At4g10750	147.377	153.986	68.8669	101.483
M01000011863	171	LTP1, ATLTP1, LP1 (nonspecific lipid transfer protein 1)	At2g38540	235.393	12.4433	38.9813	202.965
M01000001488	170	SCL5 (scarecrow-like 5); GRAS family transcription factor	At1g50600	82.8994	76.2152	158.524	125.585
M01000002430	170	HSP60 | HSP60 (Heat shock protein 60); ATP binding / protein binding / unfolded protein binding	At3g23990	301.918	83.9923	37.6819	34.2504
M01000003147	170	AVPL1, AVP2 | AVP2 (ARABIDOPSIS VACUOLAR H+-PYROPHOSPHATASE 2)	At1g78920	315.222	55.9949	44.1788	40.5931
M01000006447	170	histone H4	At5g59970	85.9697	119.767	107.848	152.224
M01000006492	170	dormancy/auxin associated family protein	At1g56220	21.4924	35.7745	166.32	237.216
M01000008402	170	similar to unknown protein [Arabidopsis thaliana] (TAIR:AT1G11905.1); similar to unnamed protein product [Vitis vinifera] (GB:CAO24012.1); contains InterPro domain B-cell receptor-associated 31-like; (InterPro:IPR008417)	At5g42570	99.2746	130.655	103.95	128.122
M01000012139	170	TOM20-2 (TRANSLOCASE OUTER MEMBRANE 20-2)	At1g27390	139.189	136.876	76.6632	115.437
M01000011299	169	ribophorin II (RPN2) family protein	At4g21150	237.44	76.2152	55.8732	91.3344
M01000028440	169	F-box family protein (FBL15)	At4g33210	248.698	46.6624	51.9751	117.974
M01000030861	169	malate dehydrogenase (NAD), mitochondrial	At1g53240	227.206	99.5464	58.4719	74.8435
M01000036806	169	oxidoreductase, 2OG-Fe(II) oxygenase family protein	At3g28480	197.526	143.098	58.4719	60.8896
M01000041507	169	binding	At5g65520	106.439	163.318	93.5551	95.14
M01000002712	168	No Definition Found		197.526	136.876	64.9688	54.5469
M01000003467	168	RFR1 (REF4-RELATED 1)	At3g23590	403.239	20.2204	12.9938	13.9539
M01000005299	168	40S ribosomal protein S12 (RPS12C)	At2g32060	152.494	125.988	66.2682	121.779
M01000005983	168	plastocyanin-like domain-containing protein	At2g27035	109.509	283.085	58.4719	6.34267
M01000009950	168	ACL5 (ACAULIS 5)	At5g19530	66.5242	93.3248	171.518	97.6771
M01000010625	168	signal peptidase	At4g40042	77.7821	96.4356	96.1538	202.965
M01000011090	168	60S ribosomal protein-related	At5g40080	39.9145	139.987	110.447	176.326
M01000011477	168	ATG8D (autophagy gene 8-related); microtubule binding	At2g05630	10.2345	82.4369	175.416	176.326
M01000011572	168	nuclear RNA-binding protein (RGGA)	At4g16830	230.276	90.214	51.9751	87.5288
M01000011942	168	similar to predicted protein [Physcomitrella patens subsp. patens] (GB:EDQ73127.1); contains domain SSF53474 (SSF53474); contains domain G3DSA:3.40.50.1820 (G3DSA:3.40.50.1820); contains domain PTHR13390 (PTHR13390)	At3g11620	139.189	119.767	96.1538	97.6771
M01000024326	168	TOM3 (tobamovirus multiplication protein 3)	At2g02180	131.002	119.767	89.657	117.974
M01000000430	167	conserved oligomeric Golgi complex component-related / COG complex component-related	At5g51430	307.035	55.9949	41.58	44.3987
M01000012170	167	similar to unknown protein [Arabidopsis thaliana] (TAIR:AT3G28720.1); similar to unnamed protein product [Vitis vinifera] (GB:CAO44926.1)	At4g16170	208.784	83.9923	49.3763	121.779
M01000038957	167	ATPDIL2-2 (PDI-LIKE 2-2); thiol-disulfide exchange intermediate	At1g04980	173.986	116.656	93.5551	57.084
M01000042658	167	ATRBP45B; RNA binding	At1g11650	232.323	90.214	61.0707	67.2323
M01000001612	166	glycosyl hydrolase family 17 protein / beta-1,3-glucanase, putative	At3g55430	202.643	143.098	49.3763	57.084
M01000005339	166	60S ribosomal protein L38 (RPL38B)	At3g59540	127.931	186.65	48.0769	105.288
M01000008485	166	heterogeneous nuclear ribonucleoprotein, putative / hnRNP, putative	At2g33410	187.291	90.214	72.7651	101.483
M01000010788	166	(VACUOLAR ATP SYNTHASE SUBUNIT B2); hydrogen ion transporting ATP synthase, rotational mechanism	At4g38510	230.276	66.8828	76.6632	67.2323
M01000011600	166	CDPK1A, CPK30 | CPK30 (calcium-dependent protein kinase 30); calmodulin-dependent protein kinase/ kinase/ protein kinase	At1g74740	149.424	90.214	93.5551	115.437
M01000026232	166	similar to unknown protein [Arabidopsis thaliana] (TAIR:AT1G75060.1); similar to unnamed protein product [Vitis vinifera] (GB:CAO61216.1)	At1g19330	216.971	83.9923	62.3701	87.5288
M01000002652	165	catalytic	At4g13360	152.494	110.434	116.944	46.9357
M01000005991	165	mitochondrial import receptor subunit TOM7 / translocase of outer membrane 7 kDa subunit (TOM7.1)	At5g41685	104.392	129.099	103.95	107.825
M01000006316	165	small nuclear ribonucleoprotein, putative / snRNP, putative / Sm protein, putative	At1g20580	96.2042	189.76	85.7588	77.3805
M01000006988	165	similar to unnamed protein product [Vitis vinifera] (GB:CAO43772.1); contains InterPro domain Protein of unknown function DUF866, eukaryotic (InterPro:IPR008584)	At4g32930	91.087	110.434	114.345	128.122
M01000009454	165	similar to unknown [Populus trichocarpa] (GB:ABK93653.1)	At1g68680	58.3366	149.32	118.243	117.974
M01000029788	165	nodulin MtN21 family protein	At4g08290	26.6097	87.1031	176.715	135.733
M01000049847	165	HVA22J (HVA22-LIKE PROTEIN J)	At2g36020	18.4221	55.9949	148.129	229.605
M01000023366	164	AAA-type ATPase family protein	At4g02480	315.222	43.5516	51.9751	20.2965
M01000001589	163	KOW domain-containing transcription factor family protein	At4g08350	232.323	110.434	54.5738	40.5931
M01000002354	163	bZIP family transcription factor	At5g06839	197.526	93.3248	107.848	16.4909
M01000006419	163	ISU1 (Iron-sulfur cluster assembly complex protein)	At4g22220	69.5946	90.214	139.033	131.927
M01000006854	163	No Definition Found		96.2042	23.3312	28.5863	355.189
M01000007197	163	glycosyl hydrolase family protein 27 / alpha-galactosidase family protein / melibiase family protein	At3g26380	136.119	102.657	97.4532	101.483
M01000007943	163	ATTRX H1, ATTRX1 (Arabidopsis thaliana thioredoxin H-type 1); thiol-disulfide exchange intermediate	At3g51030	42.9849	69.9936	185.811	115.437
M01000011635	163	DRT102 (DNA-DAMAGE-REPAIR/TOLERATION 2)	At3g04880	147.377	113.545	16.8919	206.771
M01000011659	163	DNA repair protein RAD23, putative	At5g38470	112.579	130.655	106.549	84.9917
M01000025769	163	similar to methyltransferase [Arabidopsis thaliana] (TAIR:AT4G24805.1); similar to unnamed protein product [Vitis vinifera] (GB:CAO48800.1); contains InterPro domain Methyltransferase FkbM (InterPro:IPR006342)	At5g01710	85.9697	82.4369	149.428	105.288
M01000031190	163	PMDH1 (PEROXISOMAL NAD-MALATE DEHYDROGENASE 1); malate dehydrogenase	At2g22780	160.682	82.4369	96.1538	97.6771
M01000037642	163	ATM4, TRX-M4, ATHM4 (Arabidopsis thioredoxin M-type 4); thiol-disulfide exchange intermediate	At3g15360	58.3366	199.093	89.657	101.483
M01000001469	162	pyrophosphate--fructose-6-phosphate 1-phosphotransferase-related / pyrophosphate-dependent 6-phosphofructose-1-kinase-related	At1g20950	307.035	73.1044	33.7838	20.2965
M01000005843	162	UCH3; ubiquitin thiolesterase	At4g17510	117.697	105.768	110.447	97.6771
M01000007359	162	SUVH4 (SU(VAR)3-9 homolog 4); SET (PcG) family transcription factor	At5g13960	192.408	130.655	62.3701	50.7413
M01000010430	162	HSP70-1, AT-HSC70-1, HSC70, HSC70-1 | HSC70-1 (heat shock cognate 70 kDa protein 1); ATP binding	At5g02500	99.2746	90.214	106.549	145.881
M01000022463	162	chaperonin, putative	At5g26360	256.886	93.3248	51.9751	30.4448
M01000037408	162	ATEIF3G1, EIF3G1 (eukaryotic translation initiation factor 3G1); RNA binding / translation initiation factor	At3g11400	149.424	129.099	72.7651	91.3344
M01000041878	162	AP40, RP40, RPSAA, P40 (40S ribosomal protein SA); structural constituent of ribosome	At1g72370	165.799	130.655	48.0769	107.825
M01000048583	162	ATJ, ATJ3 | ATJ3 (Arabidopsis thaliana DnaJ homologue 3)	At3g44110	195.479	105.768	66.2682	71.0379
M01000007370	161	2-oxoacid dehydrogenase family protein	At5g55070	258.933	60.6611	45.4782	71.0379
M01000007379	161	ASK2, SKP1B | ASK2 (ARABIDOPSIS SKP1-LIKE 2); ubiquitin-protein ligase	At5g42190	149.424	139.987	61.0707	95.14
M01000011468	161	ozone-responsive stress-related protein, putative	At1g01170	79.829	163.318	92.2557	105.288
M01000026768	161	RD22 | RD22 (RESPONSIVE TO DESSICATION 22)	At5g25610	16.3752	66.8828	14.2931	422.422
M01000038172	161	HTB4 | HTB4; DNA binding	At5g59910	74.7118	152.43	107.848	97.6771
M01000039628	161	GR-RBP2, GRP2, ATGRP2 | ATGRP2 (GLYCINE-RICH RNA-BINDING PROTEIN 2); RNA binding / double-stranded DNA binding / single-stranded DNA binding	At4g13850	222.088	82.4369	58.4719	74.8435
M01000039963	161	No Definition Found		85.9697	153.986	83.1601	121.779
M01000004634	160	ATG2484-1 (Arabidopsis thaliana G2484-1 protein); RNA binding	At4g17330	235.393	73.1044	61.0707	60.8896
M01000004874	160	GDP-mannose pyrophosphorylase 1 (GMP1); similar to AtGMP1	At2g39770	18.4221	133.766	113.046	178.863
M01000007945	160	similar to unknown protein [Arabidopsis thaliana] (TAIR:AT3G56360.1); similar to unnamed protein product [Vitis vinifera] (GB:CAO41488.1)	At5g05250	106.439	102.657	93.5551	135.733
M01000010119	160	lactoylglutathione lyase family protein / glyoxalase I family protein	At1g07645	24.5628	113.545	141.632	148.418
M01000012246	160	histone H3	At5g65360	141.236	110.434	68.8669	121.779
M01000007058	159	Aha1 domain-containing proteinRD	At3g12050	99.2746	143.098	102.651	81.1861
M01000007649	159	similar to unnamed protein product [Vitis vinifera] (GB:CAO18065.1)	At5g02770	187.291	129.099	61.0707	54.5469
M01000011787	159	DEC, KOR, RSW2, OR16PEP, IRX2, KOR1, AtGH9A1 (ARABIDOPSIS THALIANA GLYCOSYL HYDROLASE 9A1); hydrolase, hydrolyzing O-glycosyl compounds	At5g49720	237.44	35.7745	71.4657	81.1861
M01000019006	159	pre-mRNA splicing factor 10 kDa subunit, putative	At4g14342	104.392	93.3248	89.657	152.224
M01000036767	159	SAMS3, MAT4, MTO3 (S-adenosylmethionine synthase 3); methionine adenosyltransferase	At3g17390	160.682	76.2152	85.7588	107.825
M01000036775	159	TAF9, TAFII21 (TATA BINDING PROTEIN ASSOCIATED FACTOR 21KDA SUBUNIT); transcription initiation factor	At1g54140	106.439	122.878	79.262	131.927
M01000037572	159	No Definition Found		184.221	87.1031	89.657	57.084
M01000043850	159	similar to unknown protein [Arabidopsis thaliana] (TAIR:AT1G52825.1); similar to unnamed protein product [Vitis vinifera] (GB:CAO71274.1)	At4g14615	45.0318	125.988	106.549	162.372
M01000006645	158	RPS18C (S18 RIBOSOMAL PROTEIN); structural constituent of ribosome	At4g09800	157.611	87.1031	72.7651	115.437
M01000008174	158	emp24/gp25L/p24 family protein	At1g09580	85.9697	125.988	131.237	67.2323
M01000010179	158	No Definition Found		0	3.11083	158.524	274.003
M01000021544	158	integral membrane family protein / nodulin MtN21-related	At1g09380	272.238	157.097	3.89813	0
M01000028711	158	No Definition Found		91.087	256.643	71.4657	6.34267
M01000052563	158	ATUBA2 (Arabidopsis thaliana ubiquitin activating enzyme 2); ubiquitin activating enzyme	At5g06460	10.2345	143.098	133.836	138.27
M01000052599	158	EMB2167, ERD16, UBQ1 (EARLY-RESPONSIVE TO DEHYDRATION 16, UBIQUITIN EXTENSION PROTEIN 1); protein binding	At3g52590	189.338	60.6611	51.9751	138.27
M01000000512	157	late embryogenesis abundant domain-containing protein / LEA domain-containing protein	At2g18340	109.509	29.5528	123.441	158.567
M01000006899	157	similar to late embryogenesis abundant domain-containing protein / LEA domain-containing protein [Arabidopsis thaliana] (TAIR:AT1G72100.1); similar to hypothetical protein [Vitis vinifera] (GB:CAN73725.1); contains domain LATE EMBRYOGENESIS ABUNDANT (PLANTS) LEA-RELATED (PTHR23241)	At3g62580	154.541	139.987	61.0707	74.8435
M01000010136	157	cupin family protein	At2g18540	0	37.3299	124.74	284.151
M01000011021	157	ATRABB1B, ATGB2, ATRAB2C (GTP-BINDING 2); GTP binding	At4g35860	104.392	113.545	89.657	121.779
M01000011294	157	LTP3 (LIPID TRANSFER PROTEIN 3); lipid binding	At5g59320	3.07035	66.8828	24.6881	409.736
M01000027670	157	hydroxyproline-rich glycoprotein family protein	At3g06750	34.7973	105.768	124.74	162.372
M01000001959	156	THFS (10-FORMYLTETRAHYDROFOLATE SYNTHETASE); ATP binding / formate-tetrahydrofolate ligase	At1g50480	307.035	37.3299	48.0769	16.4909
M01000002355	156	SAM-2, MAT2 (S-adenosylmethionine synthetase 2)	At4g01850	256.886	46.6624	49.3763	67.2323
M01000006071	156	ubiquinol-cytochrome C reductase complex 14 kDa protein, putative	At5g25450	149.424	82.4369	87.0582	101.483
M01000008081	156	CESA09, CESA9 (CELLULOSE SYNTHASE 9); transferase, transferring glycosyl groups	At2g21770	250.745	96.4356	49.3763	16.4909
M01000010294	156	RPS3, encodes a chloroplast ribosomal protein S3, a constituent of the small subunit of the ribosomal complex	Atcg00800	5.11725	202.204	133.836	71.0379
M01000011205	156	late embryogenesis abundant family protein / LEA family protein	At2g44060	139.189	116.656	76.6632	91.3344
M01000017731	156	VHA-C1, ATVHA-C1, AVA-P1 (vacuolar H+-pumping ATPase 16 kDa proteolipid subunit 1); ATPase/ hydrogen ion transporting ATPase, rotational mechanism	At4g34720	139.189	107.324	106.549	54.5469
M01000024547	156	glycosyl hydrolase family 3 protein	At5g20950	339.785	55.9949	16.8919	6.34267
M01000025299	156	nucellin protein, putative	At1g44130	189.338	175.762	49.3763	3.8056
M01000041492	156	histone H4	At5g59970	69.5946	146.209	55.8732	178.863
M01000004013	155	stigma-specific Stig1 family protein	At1g50650	200.596	225.535	6.49688	0
M01000005849	155	similar to unknown [Brassica juncea] (GB:ABX10747.1); contains InterPro domain Protein of unknown function DUF814 (InterPro:IPR008532)	At5g11500	99.2746	172.651	100.052	36.7875
M01000005973	155	RH4, TIF4A1, EIF4A1 (eukaryotic translation initiation factor 4A-1); ATP-dependent helicase	At3g13920	227.206	99.5464	48.0769	44.3987
M01000008984	155	similar to unnamed protein product [Vitis vinifera] (GB:CAO47891.1)	At1g77350	88.0166	166.429	92.2557	71.0379
M01000009816	155	trypsin and protease inhibitor family protein / Kunitz family protein	At1g17860	5.11725	9.33248	214.397	158.567
M01000010753	155	glycosyl hydrolase family 1 protein	At3g18080	0	0	87.0582	381.829
M01000010971	155	unknown protein	At2g14095	39.9145	99.5464	166.32	87.5288
M01000038563	155	GCN5-related N-acetyltransferase (GNAT) family protein	At1g03150	173.986	129.099	89.657	10.1483
M01000000381	154	glycoside hydrolase family 28 protein / polygalacturonase (pectinase) family protein	At4g23820	139.189	136.876	89.657	40.5931
M01000006732	154	cytochrome c1, putative	At3g27240	131.002	119.767	81.8607	84.9917
M01000015486	154	eukaryotic translation initiation factor 4F, putative / eIF-4F, putative	At5g57870	267.12	69.9936	44.1788	30.4448
M01000032901	154	adenosylmethionine decarboxylase family protein	At5g15950	88.0166	87.1031	118.243	115.437
M01000003221	153	mannan synthase (ManS); CSLA9	At5g03760	51.1725	26.442	72.7651	304.448
M01000003479	153	isoleucyl-tRNA synthetase, putative / isoleucine--tRNA ligase, putative	At4g10320	280.425	73.1044	28.5863	30.4448
M01000005824	153	similar to unknown protein [Arabidopsis thaliana] (TAIR:AT5G15320.1); similar to unnamed protein product [Vitis vinifera] (GB:CAO47262.1)	At3g01130	127.931	133.766	61.0707	101.483
M01000006282	153	ARGDC1, ARGDC, SPE1, ADC1 (ARGININE DECARBOXYLASE 1)	At2g16500	165.799	60.6611	85.7588	97.6771
M01000009060	153	DR1 (TATA-binding protein-associated phosphoprotein Dr1 protein); CCAAT family transcription factor	At5g23090	72.6649	129.099	113.046	95.14
M01000010554	153	VHA-A3 (VACUOLAR PROTON ATPASE A3); ATPase	At4g39080	243.581	59.1057	64.9688	36.7875
M01000024444	153	ATAMY1, AMY1 (ALPHA-AMYLASE-LIKE); alpha-amylase	At4g25000	165.799	160.208	71.4657	6.34267
M01000026399	153	GLTP1 (GLYCOLIPID TRANSFER PROTEIN 1); glycolipid binding / glycolipid transporter	At2g33470	139.189	116.656	68.8669	95.14
M01000031576	153	proline-rich family protein	At1g64450	275.308	26.442	85.7588	0
M01000004022	152	PKL (PICKLE); PHD family transcription factor	At2g25170	275.308	52.884	41.58	36.7875
M01000007289	152	ATVHA-C, DET3 (DE-ETIOLATED 3)	At1g12840	127.931	110.434	66.2682	115.437
M01000008775	152	RPS18C (S18 RIBOSOMAL PROTEIN); structural constituent of ribosome	At4g09800	173.986	87.1031	62.3701	91.3344
M01000009553	152	similar to unknown protein [Arabidopsis thaliana] (TAIR:AT5G62900.1); similar to unnamed protein product [Vitis vinifera] (GB:CAO17678.1)	At5g67620	42.9849	40.4407	141.632	182.669
M01000011041	152	AtRABD2b, AtRab1A (Arabidopsis Rab GTPase homolog D2b); GTP binding	At5g47200	79.829	60.6611	97.4532	182.669
M01000015157	152	KOW domain-containing transcription factor family protein	At5g04290	224.135	87.1031	41.58	60.8896
M01000024782	152	EMB2769 (EMBRYO DEFECTIVE 2769)	At3g13200	82.8994	122.878	96.1538	111.631
M01000025473	152	EMB1467 (EMBRYO DEFECTIVE 1467); NADH dehydrogenase	At5g37510	299.871	49.7732	31.185	26.6392
M01000043807	152	coatomer protein complex, subunit beta 2 (beta prime), putative	At1g52360	267.12	59.1057	27.2869	64.6952
M01000052071	152	40S ribosomal protein S7 (RPS7A)	At1g48830	101.321	139.987	72.7651	105.288
M01000005099	151	ATS6A.2, RPT5A (regulatory particle triple-A 5A); ATPase/ calmodulin binding	At3g05530	147.377	116.656	68.8669	77.3805
M01000007296	151	coatomer gamma-2 subunit, putative / gamma-2 coat protein, putative / gamma-2 COP, putative	At4g34450	250.745	73.1044	37.6819	46.9357
M01000008676	151	26S proteasome regulatory subunit, putative	At5g23540	104.392	119.767	103.95	71.0379
M01000010738	151	similar to unknown protein [Arabidopsis thaliana] (TAIR:AT1G75335.1); similar to hypothetical protein [Vitis vinifera] (GB:CAN66187.1)	At5g60030	18.4221	143.098	124.74	117.974
M01000030545	151	NADH-ubiquinone oxidoreductase 20 kDa subunit, mitochondrial	At5g11770	112.579	99.5464	96.1538	97.6771
M01000052434	151	ATMPF2, MFP2 (MULTIFUNCTIONAL PROTEIN); enoyl-CoA hydratase	At3g06860	173.986	93.3248	61.0707	84.9917
M01000003042	150	oxidoreductase	At1g54870	16.3752	49.7732	106.549	257.512
M01000007037	150	similar to RNA polymerase II mediator complex protein-related [Arabidopsis thaliana] (TAIR:AT5G41910.1); similar to unnamed protein product [Vitis vinifera] (GB:CAO62915.1); contains domain PTHR13345:SF2 (PTHR13345:SF2); contains domain PD331788 (PD331788); contains domain PTHR13345 (PTHR13345)	At1g26665	170.916	122.878	55.8732	57.084
M01000009400	150	similar to BPS1 (BYPASS 1) [Arabidopsis thaliana] (TAIR:AT1G01550.2); similar to BPS1 (BYPASS 1) [Arabidopsis thaliana] (TAIR:AT1G01550.1); similar to unknown [Populus trichocarpa] (GB:ABK94247.1)	At2g46080	109.509	113.545	93.5551	84.9917
M01000010999	150	peptidase M20/M25/M40 family protein	At4g17830	195.479	73.1044	76.6632	50.7413
M01000015105	150	protein binding / zinc ion binding	At3g20395	162.728	219.313	16.8919	20.2965
M01000026027	150	PGLCT, GLT1/PGLCT (GLUCOSE TRANSPORTER 1); carbohydrate transmembrane transporter/ sugar:hydrogen ion symporter	At5g16150	179.104	90.214	62.3701	74.8435
M01000001447	149	AP2 domain-containing transcription factor family protein	At4g13040	42.9849	73.1044	120.842	168.715
M01000001524	149	similar to unnamed protein product [Vitis vinifera] (GB:CAO48858.1)	At3g51610	85.9697	146.209	72.7651	107.825
M01000002481	149	heavy-metal-associated domain-containing protein	At5g19090	61.407	93.3248	131.237	105.288
M01000007490	149	[Transcription Factor] zinc finger (CCCH-type) family protein	At2g20280	141.236	110.434	76.6632	71.0379
M01000007772	149	TIP41-like family protein	At4g34270	85.9697	129.099	103.95	77.3805
M01000035801	149	MAB1 (MACCI-BOU); pyruvate dehydrogenase (acetyl-transferring)	At5g50850	248.698	73.1044	49.3763	24.1021
M01000051218	149	KH domain-containing protein	At2g38610	170.916	43.5516	93.5551	84.9917
M01000002791	148	AIM1 (ABNORMAL INFLORESCENCE MERISTEM); enoyl-CoA hydratase	At4g29010	189.338	59.1057	71.4657	77.3805
M01000005515	148	NUA (NUCLEAR PORE ANCHOR)	At1g79280	136.119	105.768	93.5551	54.5469
M01000005612	148	histone H3	At5g65360	45.0318	203.759	127.339	0
M01000006760	148	catalytic	At2g43180	173.986	110.434	71.4657	36.7875
M01000007736	148	similar to unknown [Populus trichocarpa] (GB:ABK93975.1)	At5g08060	96.2042	136.876	71.4657	105.288
M01000009724	148	TAPX; L-ascorbate peroxidase	At1g77490	149.424	105.768	71.4657	74.8435
M01000010308	148	cell wall type 2 proline rich protein		21.4924	153.986	124.74	91.3344
M01000010493	148	ATCRA1, CRU1, CRA1 (CRUCIFERINA); nutrient reservoir	At5g44120	3.07035	35.7745	100.052	294.3
M01000010618	148	LAF6, ATNAP1, ATABC1 (ARABIDOPSIS THALIANA NUCLEOSOME ASSEMBLY PROTEIN 1)	At4g04770	154.541	87.1031	76.6632	77.3805
M01000023953	148	UPL1 (UBIQUITIN-PROTEIN LIGASE 1); ubiquitin-protein ligase	At1g55860	280.425	40.4407	28.5863	50.7413
M01000026255	148	Identical to Uncharacterized protein At2g23090 [Arabidopsis Thaliana] (GB:O64818); similar to unknown [Populus trichocarpa] (GB:ABK93237.1); contains InterPro domain Protein of unknown function DUF1909 (InterPro:IPR015023)	At2g23090	5.11725	35.7745	187.11	148.418
M01000033263	148	26S proteasome regulatory subunit, putative	At2g32730	210.831	60.6611	48.0769	84.9917
M01000006469	147	phosphofructokinase family protein	At5g47810	64.4773	136.876	85.7588	117.974
M01000008273	147	GAMMA CA1 (GAMMA CARBONIC ANHYDRASE 1); carbonate dehydratase	At1g19580	134.072	105.768	87.0582	64.6952
M01000008652	147	STP1 (SUGAR TRANSPORTER 1); carbohydrate transmembrane transporter/ sugar:hydrogen ion symporter	At1g11260	114.626	69.9936	118.243	77.3805
M01000010176	147	RALFL23 (RALF-LIKE 23)	At3g16570	29.68	113.545	137.734	105.288
M01000010264	147	NADH-ubiquinone oxidoreductase-related	At3g18410	64.4773	102.657	123.441	97.6771
M01000021811	147	zinc knuckle (CCHC-type) family protein	At5g52380	45.0318	172.651	107.848	64.6952
M01000034115	147	transport protein, putative	At1g05520	230.276	76.2152	51.9751	34.2504
M01000000924	146	similar to unknown protein [Arabidopsis thaliana] (TAIR:AT5G21900.1); similar to unnamed protein product [Vitis vinifera] (GB:CAO65254.1); contains InterPro domain Leucine-rich repeat, cysteine-containing subtype (InterPro:IPR006553)	At2g06040	147.377	110.434	51.9751	95.14
M01000003194	146	zinc knuckle (CCHC-type) family protein	At1g75560	149.424	83.9923	75.3638	84.9917
M01000008752	146	EMB2473 (EMBRYO DEFECTIVE 2473); GTP binding	At5g27540	243.581	60.6611	48.0769	36.7875
M01000026692	146	DNA-directed RNA polymerases I, II, and III 7 kDa subunit, putative	At5g41010	139.189	79.3261	62.3701	125.585
M01000045367	146	similar to unknown protein [Arabidopsis thaliana] (TAIR:AT2G26240.1); similar to predicted protein [Physcomitrella patens subsp. patens] (GB:EDQ63811.1); contains InterPro domain Protein of unknown function UPF0136, Transmembrane; (InterPro:IPR005349)	At3g43520	85.9697	143.098	83.1601	84.9917
M01000007567	145	glucose-6-phosphate isomerase, cytosolic (PGIC)	At5g42740	256.886	73.1044	24.6881	40.5931
M01000009675	145	NACA2 (NASCENT POLYPEPTIDE-ASSOCIATED COMPLEX SUBUNIT ALPHA-LIKE PROTEIN 2)	At3g49470	72.6649	87.1031	110.447	117.974
M01000009696	145	SS3 (STRICTOSIDINE SYNTHASE 3)	At1g74000	120.767	99.5464	71.4657	107.825
M01000010750	145	similar to unknown protein [Arabidopsis thaliana] (TAIR:AT1G27350.1); similar to membrane protein [Brassica juncea] (GB:AAT38818.1); contains InterPro domain Ribosome associated membrane RAMP4 (InterPro:IPR010580)	At1g27330	3.07035	17.1095	131.237	253.707
M01000011802	145	transducin family protein / WD-40 repeat family protein	At3g18140	72.6649	143.098	85.7588	95.14
M01000036949	145	translation initiation factor-related	At1g66070	96.2042	157.097	62.3701	84.9917
M01000005148	144	similar to unknown protein [Arabidopsis thaliana] (TAIR:AT1G80200.1); similar to unknown [Populus trichocarpa] (GB:ABK96125.1)	At5g11280	72.6649	82.4369	114.345	115.437
M01000005557	144	glycine-rich protein	At4g08230	61.407	93.3248	79.262	172.521
M01000006309	144	HTA10; DNA binding	At1g51060	127.931	130.655	64.9688	67.2323
M01000007384	144	BSD domain-containing protein	At1g03350	144.306	87.1031	76.6632	77.3805
M01000008240	144	RPL5, encodes a mitochondrial ribosomal protein L5, a constituent of the large subunit of the ribosomal complex	Atmg00210	5.11725	199.093	110.447	71.0379
M01000009715	144	aspartyl protease family protein	At1g11910	106.439	40.4407	110.447	125.585
M01000010671	144	ACP4 (ACYL CARRIER PROTEIN 4)	At4g25050	114.626	93.3248	72.7651	115.437
M01000031473	144	histone H4	At5g59970	149.424	202.204	28.5863	16.4909
M01000037650	144	ATLP-1 (Arabidopsis thaumatin-like protein 1)	At1g18250	222.088	152.43	14.2931	6.34267
M01000038456	144	C2 domain-containing protein	At1g07310	85.9697	175.762	55.8732	84.9917
M01000050910	144	RPS18C (S18 RIBOSOMAL PROTEIN); structural constituent of ribosome	At4g09800	149.424	87.1031	55.8732	105.288
M01000006883	143	similar to unknown protein [Arabidopsis thaliana] (TAIR:AT4G12700.1); similar to Os10g0456400 [Oryza sativa (japonica cultivar-group)] (GB:NP_001064754.1); similar to unnamed protein product [Vitis vinifera] (GB:CAO41132.1)	At2g04280	91.087	130.655	71.4657	101.483
M01000007182	143	pre-mRNA splicing factor PRP38 family protein	At2g40650	117.697	125.988	83.1601	54.5469
M01000009546	143	ATCPISCA (CHLOROPLAST-LOCALIZED ISCA-LIKE PROTEIN); structural molecule	At1g10500	91.087	125.988	66.2682	115.437
M01000011989	143	PIP1;4, PIP1E, TMP-C (PLASMA MEMBRANE INTRINSIC PROTEIN 1;4); water channel	At4g00430	31.7269	110.434	139.033	87.5288
M01000012069	143	AT1G56075.1, LOS1 (Low expression of osmotically responsive genes 1); translation elongation factor/ translation factor, nucleic acid binding	At1g56070	230.276	63.7719	24.6881	77.3805
M01000014675	143	AO1, ATAO, ATAO1, AAO1 (ALDEHYDE OXIDASE 1)	At5g20960	333.644	40.4407	6.49688	3.8056
M01000018976	143	importin beta-2, putative	At5g53480	280.425	52.884	24.6881	26.6392
M01000021677	143	stress-responsive protein-related	At4g25580	42.9849	55.9949	131.237	152.224
M01000022660	143	EMB3010 (EMBRYO DEFECTIVE 3010); structural constituent of ribosome	At5g10360	176.033	119.767	27.2869	77.3805
M01000030880	143	UBQ14 (ubiquitin 14)	At4g02890	173.986	79.3261	76.6632	46.9357
M01000030903	143	dehydrin family protein	At1g54410	10.2345	46.6624	181.913	121.779
M01000046901	143	ATOEP16-3; P-P-bond-hydrolysis-driven protein transmembrane transporter	At2g42210	109.509	119.767	93.5551	54.5469
M01000000557	142	NOP56 (ARABIDOPSIS HOMOLOG OF NUCLEOLAR PROTEIN NOP56)	At1g56110	216.971	76.2152	41.58	50.7413
M01000005320	142	similar to unknown protein [Arabidopsis thaliana] (TAIR:AT3G46430.1); similar to mitochondrial ATP synthase 6 KD subunit [Oryza sativa (japonica cultivar-group)] (GB:BAB21526.1)	At5g59613	122.814	76.2152	79.262	107.825
M01000008550	142	ubiquitin-associated (UBA)/TS-N domain-containing protein	At1g04850	82.8994	113.545	97.4532	84.9917
M01000010845	142	ATFD3 (FERREDOXIN 3); electron carrier	At2g27510	96.2042	110.434	83.1601	95.14
M01000011126	142	HYD1 (Hydra 1)	At1g20050	136.119	93.3248	68.8669	87.5288
M01000015139	142	TOM1 (TOBAMOVIRUS MULTIPLICATION 1)	At4g21790	34.7973	73.1044	110.447	172.521
M01000001996	141	similar to unknown [Gossypium hirsutum] (GB:ABO31374.1)	At5g16550	85.9697	113.545	76.6632	111.631
M01000003666	141	60S ribosomal protein L14 (RPL14A)	At2g20450	176.033	73.1044	45.4782	95.14
M01000003786	141	wound-responsive family protein	At4g10270	26.6097	87.1031	83.1601	206.771
M01000007333	141	myb family transcription factor	At5g41020	69.5946	107.324	103.95	95.14
M01000007487	141	sec61beta family protein	At3g60540	34.7973	83.9923	120.842	138.27
M01000009059	141	tetrahydrofolate dehydrogenase/cyclohydrolase, putative	At3g12290	64.4773	116.656	93.5551	107.825
M01000010787	141	No Definition Found		37.8676	90.214	123.441	125.585
M01000002872	140	ATHSP90.1, ATHS83, HSP81.1, HSP83, HSP81-1 (HEAT SHOCK PROTEIN 81-1); ATP binding / unfolded protein binding	At5g52640	222.088	90.214	38.9813	24.1021
M01000007158	140	CI51 (51 KDA SUBUNIT OF COMPLEX I); NADH dehydrogenase (ubiquinone)	At5g08530	162.728	73.1044	75.3638	60.8896
M01000009496	140	NPR4 (NPR1-LIKE PROTEIN 4); protein binding	At4g19660	160.682	87.1031	83.1601	34.2504
M01000009802	140	similar to replication protein-related [Arabidopsis thaliana] (TAIR:AT1G52950.1); similar to Os07g0190600 [Oryza sativa (japonica cultivar-group)] (GB:NP_001059088.1); similar to hypothetical protein OsI_024302 [Oryza sativa (indica cultivar-group)] (GB:EAZ03070.1); contains InterPro domain Protein of unknown function DUF223, Arabidopsis thaliana (InterPro:IPR003871); contains InterPro domain Nuc…	At2g05642	139.189	60.6611	85.7588	87.5288
M01000010533	140	copper amine oxidase, putative	At2g42490	197.526	63.7719	33.7838	95.14
M01000024678	140	proline-rich family protein	At1g31750	134.072	107.324	66.2682	71.0379
M01000043928	140	AGL66 (agamous-like 66); MADS family transcription factor	At1g77980	3.07035	116.656	124.74	131.927
M01000007442	139	fumarylacetoacetase, putative	At1g12050	53.2194	99.5464	110.447	107.825
M01000008339	139	similar to unnamed protein product [Vitis vinifera] (GB:CAO66320.1); contains InterPro domain Protein of unknown function UPF0047 (InterPro:IPR001602)	At1g21065	79.829	79.3261	106.549	105.288
M01000011986	139	CSN5A, JAB1, AJH1 (COP9 SIGNALOSOME 5A)	At1g22920	136.119	46.6624	116.944	54.5469
M01000018170	139	SUVH1 (SU(VAR)3-9 homolog 1); SET (PcG) family transcription factor	At5g04940	232.323	55.9949	41.58	44.3987
M01000035045	139	nucleic acid binding	At1g29250	82.8994	93.3248	79.262	128.122
M01000002837	138	NADH dehydrogenase ND1	Atcg01100	16.3752	169.54	106.549	77.3805
M01000003549	138	ANL2 (anthocyaninless 2); HB family transcription factor	At4g00730	187.291	79.3261	45.4782	64.6952
M01000003587	138	EMB2719 (EMBRYO DEFECTIVE 2719)	At1g20200	154.541	102.657	49.3763	71.0379
M01000005914	138	HMGB6 (high mobility group B 6); HMG family transcription factor	At5g23420	66.5242	105.768	92.2557	111.631
M01000006034	138	calnexin 1 (CNX1)	At5g61790	91.087	96.4356	89.657	95.14
M01000007933	138	EMB1276, ACAT2 ACETOACETYL-COA THIOLASE 2); acetyl-CoA C-acetyltransferase	At5g48230	189.338	35.7745	72.7651	67.2323
M01000024281	138	protein kinase family protein	At3g03940	235.393	40.4407	44.1788	50.7413
M01000046912	138	RPN8A, AE3, ATHMOV34 (ASYMMETRIC LEAVES ENHANCER 3, ASYMMETRIC LEAVES ENHANCER3)	At5g05780	99.2746	107.324	92.2557	67.2323
M01000050226	138	NIP1;2, NLM2 (NOD26-like intrinsic protein 1;2); water channel	At4g18910	29.68	55.9949	103.95	196.623
M01000002746	137	DML1, ROS1 (REPRESSOR OF SILENCING1); DNA N-glycosylase/ DNA-(apurinic or apyrimidinic site) lyase/ protein binding	At2g36490	210.831	60.6611	54.5738	36.7875
M01000006224	137	LEN1, CPN60B (CHAPERONIN 60 BETA); ATP binding / protein binding / unfolded protein binding	At1g55490	195.479	87.1031	35.0832	57.084
M01000006573	137	JAZ12/TIFY3B (jasmonate-ZIM-domain protein 12); ZIM family transcription factor	At5g20900	61.407	83.9923	110.447	107.825
M01000007126	137	SEC (SECRET AGENT); transferase, transferring glycosyl groups	At3g04240	250.745	43.5516	38.9813	30.4448
M01000008663	137	heat shock cognate 70 kDa protein 3 (HSC70-3) (HSP70-3)	At3g09440	240.511	66.8828	23.3888	44.3987
M01000009214	137	late embryogenesis abundant protein, putative / LEA protein, putative	At3g53040	10.2345	43.5516	168.919	125.585
M01000009551	137	No Definition Found		109.509	52.884	93.5551	111.631
M01000011617	137	zinc finger (AN1-like) family protein	At1g51200	189.338	60.6611	51.9751	67.2323
M01000025947	137	ERD14 (EARLY RESPONSE TO DEHYDRATION 14)	At1g76180	39.9145	166.429	110.447	40.5931
M01000025975	137	transcription factor IIA large subunit, putative / TFIIA large subunit, putative	At1g07470	134.072	110.434	41.58	97.6771
M01000026350	137	similar to unknown protein [Arabidopsis thaliana] (TAIR:AT3G46430.1); similar to mitochondrial ATP synthase 6 KD subunit [Oryza sativa (japonica cultivar-group)] (GB:BAB21526.1)	At5g59613	117.697	105.768	68.8669	81.1861
M01000041464	137	clathrin adaptor complexes medium subunit-related	At5g05010	168.869	79.3261	54.5738	71.0379
M01000045596	137	LBD41 (LOB domain-containing protein 41); LOB amily transcription factor	At3g02550	29.68	102.657	127.339	101.483
M01000050614	137	small nuclear ribonucleoprotein D1, putative / snRNP core protein D1, putative / Sm protein D1, putative	At3g07590	182.174	73.1044	58.4719	54.5469
M01000004093	136	GSA2 (GLUTAMATE-1-SEMIALDEHYDE 2,1-AMINOMUTASE 2); glutamate-1-semialdehyde 2,1-aminomutase	At3g48730	176.033	76.2152	66.2682	40.5931
M01000004920	136	ATG2 (G2p-related protein); metalloexopeptidase	At3g51800	205.713	63.7719	44.1788	54.5469
M01000009745	136	protease inhibitor/seed storage/lipid transfer protein (LTP) family protein	At2g18370	18.4221	233.312	102.651	0
M01000011249	136	GAE6 (UDP-D-GLUCURONATE 4-EPIMERASE 6); catalytic	At3g23820	101.321	37.3299	87.0582	145.881
M01000015780	136	3-dehydroquinate synthase, putative	At5g66120	232.323	43.5516	35.0832	57.084
M01000032334	136	cupin family protein	At3g22640	10.2345	26.442	72.7651	298.105
M01000032787	136	kelch repeat-containing F-box family protein	At1g67480	85.9697	69.9936	97.4532	111.631
M01000042423	136	NACA2 (NASCENT POLYPEPTIDE-ASSOCIATED COMPLEX SUBUNIT ALPHA-LIKE PROTEIN 2)	At3g49470	125.884	107.324	68.8669	64.6952
M01000050648	136	similar to unknown protein [Arabidopsis thaliana] (TAIR:AT2G19530.1); similar to unnamed protein product [Vitis vinifera] (GB:CAO45689.1)	At1g55160	77.7821	125.988	83.1601	81.1861
M01000003385	135	tRNA-splicing endonuclease positive effector-related	At4g15570	187.291	49.7732	68.8669	50.7413
M01000005664	135	DNA-binding family protein	At1g76500	64.4773	113.545	97.4532	84.9917
M01000005927	135	tRNA synthetase class II (G, H, P and S) family protein	At3g62120	160.682	66.8828	76.6632	50.7413
M01000006922	135	ADK2 (ADENOSINE KINASE 2); kinase	At5g03300	224.135	87.1031	33.7838	16.4909
M01000007054	135	ARF10 (auxin response factor 10); ARF family transcription factor; miRNA binding	At2g28350	120.767	90.214	71.4657	84.9917
M01000010230	135	CYTC-2 (CYTOCHROME C-2); electron carrier	At4g10040	93.1339	69.9936	83.1601	121.779
M01000028139	135	small nuclear ribonucleoprotein F, putative / U6 snRNA-associated Sm-like protein, putative / Sm protein F, putative	At3g59810	61.407	133.766	79.262	95.14
M01000031737	135	complex 1 family protein / LVR family protein	At3g62810	69.5946	129.099	68.8669	107.825
M01000031999	135	OBP3 (OBF-binding protein 3); C2C2-Dof family transcription factor	At3g55370	120.767	90.214	83.1601	64.6952
M01000034633	135	AGO1 | AGO1 (ARGONAUTE 1)	At1g48410	237.44	49.7732	33.7838	44.3987
M01000034664	135	unknown protein	At1g47970	96.2042	79.3261	92.2557	95.14
M01000044165	135	peptidase M3 family protein / thimet oligopeptidase family protein	At5g65620	224.135	35.7745	62.3701	30.4448
M01000050257	135	LHCB1.4, LHB1B1 (Photosystem II light harvesting complex gene 1.4); chlorophyll binding	At2g34430	134.072	37.3299	14.2931	219.456
M01000000363	134	ATMST1, MST1, ATRDH1, ST1 | ST1 (MERCAPTOPYRUVATE SULFURTRANSFERASE 1); thiosulfate sulfurtransferase	At1g79230	192.408	63.7719	51.9751	50.7413
M01000004193	134	glutamate binding	At1g03070	72.6649	157.097	75.3638	57.084
M01000005214	134	SGS domain-containing protein	At1g30070	127.931	83.9923	71.4657	77.3805
M01000005408	134	ESP1 (ENHANCED SILENCING PHENOTYPE 1)	At1g73840	82.8994	125.988	71.4657	87.5288
M01000007138	134	MPPALPHA (mitochondrial processing peptidase alpha subunit); metalloendopeptidase	At3g16480	195.479	90.214	45.4782	26.6392
M01000009131	134	AIL7 (aintegumenta-like 7); AP2-EREBP family transcription factor	At5g65510	173.986	96.4356	38.9813	57.084
M01000010484	134	BTI1 (VIRB2-INTERACTING PROTEIN 1)	At4g23630	197.526	66.8828	48.0769	46.9357
M01000012115	134	60S ribosomal protein L24, putative	At2g44860	109.509	90.214	58.4719	115.437
M01000050424	134	PRCGB, PBD1 (PROTEASOME SUBUNIT PRGB); peptidase	At3g22630	131.002	82.4369	61.0707	95.14
M01000051840	134	cytochrome-c oxidase/ electron carrier	At4g21105	58.3366	83.9923	87.0582	138.27
M01000000078	133	CXIP4 (CAX INTERACTING PROTEIN 4); nucleic acid binding / zinc ion binding	At2g28910	79.829	96.4356	87.0582	95.14
M01000001020	133	glycyl-tRNA synthetase / glycine--tRNA ligase	At1g29880	243.581	49.7732	28.5863	36.7875
M01000004477	133	KH domain-containing protein NOVA, putative	At5g04430	189.338	83.9923	51.9751	26.6392
M01000005568	133	DNA-binding family protein / histone H1/H5 family protein; MYB-realted family transcription factor	At1g72740	162.728	66.8828	51.9751	81.1861
M01000006865	133	ADF6 (ACTIN DEPOLYMERIZING FACTOR 6); actin binding	At2g31200	109.509	90.214	76.6632	81.1861
M01000008048	133	RPS3 (ribosomal protein S3)	Atmg00090	10.2345	195.982	103.95	40.5931
M01000010996	133	IBR3 (IBA-RESPONSE 3); acyl-CoA dehydrogenase/ oxidoreductase	At3g06810	213.901	43.5516	48.0769	50.7413
M01000001087	132	similar to unnamed protein product [Vitis vinifera] (GB:CAO47410.1)	At2g20920	53.2194	149.32	48.0769	128.122
M01000003694	132	FTSH4 | FTSH4 (FtsH protease 4); ATP-dependent peptidase/ ATPase/ metallopeptidase	At2g26140	149.424	60.6611	68.8669	74.8435
M01000006306	132	eukaryotic translation initiation factor 2 subunit 1, putative / eIF-2A, putative / eIF-2-alpha, putative	At2g40290	141.236	83.9923	54.5738	81.1861
M01000007365	132	vacuolar ATP synthase subunit H family protein	At3g42050	176.033	63.7719	54.5738	60.8896
M01000008785	132	ATCASP; CCAAT displacement protein-related / CDP-related	At3g18480	104.392	93.3248	87.0582	64.6952
M01000009471	132	ARF2 (auxin response factor 2); ARF family transcription factor	At5g62000	122.814	37.3299	64.9688	142.076
M01000009635	132	H+-transporting two-sector ATPase, C subunit family protein	At2g25610	106.439	90.214	71.4657	91.3344
M01000010221	132	similar to unknown protein [Arabidopsis thaliana] (TAIR:AT4G30630.1); similar to unnamed protein product [Vitis vinifera] (GB:CAO66657.1)	At5g57910	96.2042	79.3261	93.5551	81.1861
M01000010775	132	APM2, PEX13 (ABERRANT PEROXISOME MORPHOLOGY 2); protein binding	At3g07560	88.0166	82.4369	89.657	95.14
M01000011644	132	40S ribosomal protein S2 (RPS2D)	At3g57490	210.831	46.6624	24.6881	84.9917
M01000013143	132	40S ribosomal protein S12 (RPS12C)	At2g32060	200.596	40.4407	54.5738	57.084
M01000037853	132	ROF1 (ROTAMASE FKBP 1); FK506 binding / calmodulin binding / peptidyl-prolyl cis-trans isomerase	At3g25230	243.581	49.7732	24.6881	40.5931
M01000001442	131	ATSK11 (Arabidopsis thaliana SHAGGY-related kinase 11); protein kinase	At5g26751	125.884	83.9923	66.2682	77.3805
M01000003884	131	ATHSP90.1, ATHS83, HSP81.1, HSP83, HSP81-1 (HEAT SHOCK PROTEIN 81-1); ATP binding / unfolded protein binding	At5g52640	278.378	55.9949	10.395	10.1483
M01000006871	131	GTE7 (GLOBAL TRANSCRIPTION FACTOR GROUP E 7); DNA binding	At5g65630	106.439	110.434	61.0707	81.1861
M01000007810	131	MEE33, MSD1 (MANGANESE SUPEROXIDE DISMUTASE 1); manganese superoxide dismutase	At3g10920	136.119	63.7719	75.3638	74.8435
M01000008743	131	UBQ10 (POLYUBIQUITIN 10); protein binding	At4g05320	34.7973	87.1031	110.447	117.974
M01000009013	131	phosphoglucomutase, cytoplasmic, putative / glucose phosphomutase, putative	At1g23190	213.901	59.1057	41.58	36.7875
M01000010143	131	similar to unnamed protein product [Vitis vinifera] (GB:CAO41197.1); contains InterPro domain Sterile alpha motif SAM (InterPro:IPR001660); contains InterPro domain Sterile alpha motif homology (InterPro:IPR010993); contains InterPro domain Sterile alpha motif homology 2 (InterPro:IPR011510)	At3g07760	45.0318	76.2152	79.262	168.715
M01000011198	131	DGCR14-related	At3g07790	101.321	63.7719	75.3638	117.974
M01000011840	131	DML1, ROS1 (REPRESSOR OF SILENCING1); DNA N-glycosylase/ DNA-(apurinic or apyrimidinic site) lyase/ protein binding	At2g36490	31.7269	122.878	113.046	77.3805
M01000011998	131	TS, MTO2 (METHIONINE OVER-ACCUMULATOR); threonine synthase	At4g29840	112.579	102.657	55.8732	91.3344
M01000013083	131	glycosyl hydrolase family 1 protein	At5g44640	301.918	37.3299	7.79626	3.8056
M01000033975	131	protein phosphatase 2C, putative / PP2C, putative	At4g31750	91.087	76.2152	92.2557	91.3344
M01000042583	131	EF-1-alpha-related GTP-binding protein, putative	At1g18070	134.072	79.3261	58.4719	87.5288
M01000044527	131	NC domain-containing protein	At5g06370	101.321	93.3248	75.3638	84.9917
M01000044862	131	ATDSS1(V) (ARABIDOPSIS DSS1 HOMOLOG ON CHROMOSOME V) |	At5g45010	114.626	116.656	54.5738	74.8435
M01000000038	130	RD22 (RESPONSIVE TO DESSICATION 22)	At5g25610	323.41	0	14.2931	6.34267
M01000000591	130	hAT dimerisation domain-containing protein / BED zinc finger domain-containing protein / transposase-related	At1g18560	235.393	37.3299	44.1788	26.6392
M01000003043	130	potassium transporter, putative	At5g14880	291.683	32.6637	12.9938	13.9539
M01000003726	130	No Definition Found		285.542	6.22165	7.79626	57.084
M01000006095	130	No Definition Found		13.3048	139.987	72.7651	142.076
M01000006634	130	ATCOX6B2, COX6B (CYTOCHROME C OXIDASE 6B); cytochrome-c oxidase	At1g22450	66.5242	110.434	68.8669	115.437
M01000007542	130	serine C-palmitoyltransferase, putative	At3g48790	149.424	66.8828	85.7588	34.2504
M01000008489	130	integral membrane Yip1 family protein	At5g27490	99.2746	105.768	72.7651	74.8435
M01000009787	130	long-chain-fatty-acid--CoA ligase family protein / long-chain acyl-CoA synthetase family protein (LACS8)	At2g04350	122.814	83.9923	85.7588	46.9357
M01000009797	130	LEM3 (ligand-effect modulator 3) family protein / CDC50 family protein	At1g54320	125.884	113.545	54.5738	60.8896
M01000010612	130	EMB2024 (EMBRYO DEFECTIVE 2024); catalytic	At5g24400	85.9697	82.4369	75.3638	115.437
M01000010914	130	similar to unknown protein [Arabidopsis thaliana] (TAIR:AT1G29760.1); similar to hypothetical protein [Vitis vinifera] (GB:CAN83562.1); contains domain PTHR21212 (PTHR21212)	At5g16460	79.829	46.6624	68.8669	172.521
M01000011089	130	Ras-related GTP-binding family protein	At5g59840	104.392	110.434	87.0582	36.7875
M01000012186	130	bZIP family transcription factor	At1g27000	99.2746	69.9936	75.3638	111.631
M01000016965	130	KAM2, GRV2 (KATAMARI2); binding / heat shock protein binding	At2g26890	262.003	26.442	23.3888	40.5931
M01000003892	129	loricrin-related	At5g64550	99.2746	60.6611	72.7651	121.779
M01000004068	129	RSW3 (RADIAL SWELLING 3); hydrolase, hydrolyzing O-glycosyl compounds	At5g63840	248.698	55.9949	6.49688	46.9357
M01000005808	129	zinc finger (C3HC4-type RING finger) family protein	At4g34040	168.869	46.6624	83.1601	34.2504
M01000006538	129	26S proteasome regulatory subunit, putative (RPN7)	At4g24820	122.814	99.5464	58.4719	71.0379
M01000008945	129	No Definition Found		0	76.2152	83.1601	213.114
M01000009463	129	RNA recognition motif (RRM)-containing protein	At4g17720	144.306	82.4369	68.8669	46.9357
M01000010751	129	wound-responsive family protein	At4g10270	64.4773	166.429	58.4719	67.2323
M01000022628	129	ATMAP65-1 (MICROTUBULE-ASSOCIATED PROTEINS 65-1); microtubule binding	At5g55230	127.931	63.7719	68.8669	87.5288
M01000035025	129	[Transcription Factor] zinc finger (CCCH-type) family protein	At3g48440	258.933	37.3299	28.5863	16.4909
M01000004244	128	SPS2 (SOLANESYL DIPHOSPHATE SYNTHASE 2); dimethylallyltranstransferase/ trans-octaprenyltranstransferase	At1g17050	114.626	113.545	55.8732	64.6952
M01000004509	128	ANNAT2 (ANNEXIN ARABIDOPSIS 2); calcium ion binding / calcium-dependent phospholipid binding	At5g65020	210.831	69.9936	24.6881	44.3987
M01000006058	128	DNAJ heat shock N-terminal domain-containing protein	At2g01710	134.072	76.2152	54.5738	87.5288
M01000006103	128	SYTA, NTMC2TYPE1.1, ATSYTA, NTMC2T1.1	At2g20990	139.189	73.1044	61.0707	74.8435
M01000007593	128	OEP7, ATOEP7 (OUTER ENVELOPE MEMBRANE PROTEIN 7)	At3g52420	48.1021	119.767	81.8607	101.483
M01000008517	128	RPL2.2; encodes a chloroplast ribosomal protein L2, a constituent of the large subunit of the ribosomal complex	Atcg01310	0	172.651	113.046	50.7413
M01000011859	128	DNA binding / transcription factor; GARP-G2-like family transcription factor	At2g38300	112.579	90.214	81.8607	54.5469
M01000025195	128	MD-2-related lipid recognition domain-containing protein / ML domain-containing protein	At3g11780	91.087	192.871	51.9751	10.1483
M01000025751	128	calcium-binding EF hand family protein	At3g10300	227.206	69.9936	7.79626	50.7413
M01000047947	128	No Definition Found		0	0	110.447	253.707
M01000000791	127	similar to unknown protein [Arabidopsis thaliana] (TAIR:AT2G45980.1); similar to unknown [Populus trichocarpa] (GB:ABK94390.1)	At4g00355	154.541	55.9949	64.9688	64.6952
M01000001144	127	vacuolar sorting receptor, putative	At2g14740	114.626	26.442	106.549	81.1861
M01000001975	127	similar to unknown protein [Arabidopsis thaliana] (TAIR:AT5G52420.1); similar to unnamed protein product [Vitis vinifera] (GB:CAO41629.1)	At1g27990	34.7973	60.6611	100.052	152.224
M01000002504	127	No Definition Found		51.1725	172.651	61.0707	67.2323
M01000005970	127	histone H4	At5g59970	77.7821	113.545	58.4719	105.288
M01000006402	127	CIP8 (COP1-INTERACTING PROTEIN 8); protein binding / zinc ion binding	At5g64920	96.2042	119.767	68.8669	57.084
M01000006975	127	ubiquinol-cytochrome C reductase iron-sulfur subunit, mitochondrial, putative / Rieske iron-sulfur protein, putative	At5g13440	114.626	83.9923	61.0707	87.5288
M01000008072	127	aspartyl protease family protein	At2g36670	114.626	110.434	79.262	26.6392
M01000008430	127	SMP1 (swellmap 1); nucleic acid binding	At1g65660	176.033	59.1057	49.3763	57.084
M01000008527	127	binding / catalytic/ coenzyme binding	At2g20360	179.104	55.9949	64.9688	34.2504
M01000027036	127	No Definition Found		48.1021	175.762	75.3638	44.3987
M01000051086	127	similar to unknown protein [Arabidopsis thaliana] (TAIR:AT5G55210.1); similar to unnamed protein product [Vitis vinifera] (GB:CAO23253.1)	At4g22320	37.8676	87.1031	110.447	101.483
M01000000120	126	DRD2, NRPD2, NRPD2a (NUCLEAR RNA POLYMERASE D 2A); DNA binding / DNA-directed RNA polymerase	At3g23780	182.174	23.3312	45.4782	95.14
M01000005592	126	vacuolar protein sorting 55 family protein / VPS55 family protein	At1g32410	58.3366	90.214	72.7651	128.122
M01000006828	126	pentatricopeptide (PPR) repeat-containing protein	At4g35850	114.626	87.1031	62.3701	77.3805
M01000009287	126	unknown protein	At2g11910	79.829	90.214	92.2557	71.0379
M01000009836	126	WAV5, PIR1, MAP1, AUX1 (AUXIN RESISTANT 1); amino acid transmembrane transporter/ transporter	At2g38120	93.1339	102.657	62.3701	87.5288
M01000011383	126	similar to unknown protein [Arabidopsis thaliana] (TAIR:AT4G25170.1); similar to unknown [Populus trichocarpa] (GB:ABK93511.1); contains InterPro domain Uncharacterised conserved protein UCP012943 (InterPro:IPR016606)	At5g54540	134.072	79.3261	55.8732	74.8435
M01000011639	126	No Definition Found		74.7118	96.4356	93.5551	67.2323
M01000011957	126	ATPPA1 | ATPPA1 (ARABIDOPSIS THALIANA PYROPHOSPHORYLASE 1); inorganic diphosphatase/ pyrophosphatase	At1g01050	101.321	52.884	68.8669	125.585
M01000013915	126	similar to unnamed protein product [Vitis vinifera] (GB:CAO39638.1)	At4g01290	202.643	40.4407	38.9813	57.084
M01000015314	126	aconitate hydratase, cytoplasmic, putative / citrate hydro-lyase/aconitase, putative	At2g05710	208.784	43.5516	35.0832	54.5469
M01000029691	126	similar to unknown [Populus trichocarpa] (GB:ABK95090.1); contains domain PTHR13270 (PTHR13270)	At4g27120	104.392	63.7719	87.0582	77.3805
M01000046336	126	similar to unnamed protein product [Vitis vinifera] (GB:CAO15778.1)	At3g09085	31.7269	83.9923	114.345	101.483
M01000049470	126	universal stress protein (USP) family protein	At5g54430	109.509	93.3248	72.7651	60.8896
M01000053378	126	CRC, CRU3 | CRU3 (CRUCIFERIN 3); nutrient reservoir	At4g28520	5.11725	13.9987	54.5738	314.596
M01000007947	125	ATRER1A (Arabidopsis thaliana endoplasmic reticulum retrieval protein 1A)	At4g39220	112.579	93.3248	68.8669	60.8896
M01000010546	125	NUA (NUCLEAR PORE ANCHOR)	At1g79280	189.338	49.7732	54.5738	36.7875
M01000017918	125	hAT dimerisation domain-containing protein / BED zinc finger domain-containing protein / transposase-related	At1g18560	114.626	59.1057	85.7588	71.0379
M01000027141	125	No Definition Found		3.07035	55.9949	168.919	81.1861
M01000046347	125	UBQ3 (POLYUBIQUITIN 3); protein binding	At5g03240	34.7973	107.324	100.052	91.3344
M01000050973	125	aspartyl aminopeptidase, putative	At5g60160	154.541	76.2152	51.9751	54.5469
M01000000156	124	VPS2.1	At2g06530	53.2194	102.657	103.95	64.6952
M01000000525	124	[Transcription Factor] zinc finger (C2H2 type) family protein	At3g10470	250.745	69.9936	12.9938	0
M01000005624	124	transducin family protein / WD-40 repeat family protein	At2g30050	101.321	96.4356	75.3638	57.084
M01000007263	124	protein binding / transcription cofactor	At1g15780	213.901	52.884	38.9813	24.1021
M01000007275	124	LPAT2 (Lysophosphatidyl acyltransferase 2); 1-acylglycerol-3-phosphate O-acyltransferase	At3g57650	144.306	49.7732	81.8607	46.9357
M01000009648	124	ATMDAR1 (MONODEHYDROASCORBATE REDUCTASE 1); monodehydroascorbate reductase (NADH)	At3g52880	179.104	90.214	31.185	36.7875
M01000011082	124	similar to hypothetical protein [Vitis vinifera] (GB:CAN66995.1); contains InterPro domain Ubiquitin-associated/translation elongation factor EF1B, N-terminal, eukaryote (InterPro:IPR015940)	At5g53330	24.5628	99.5464	106.549	101.483
M01000024355	124	TH-1, TH1 (THIAMINE REQUIRING 1); catalytic/ phosphomethylpyrimidine kinase/ thiamin-phosphate diphosphorylase	At1g22940	227.206	59.1057	31.185	13.9539
M01000048841	124	lactoylglutathione lyase family protein / glyoxalase I family protein	At1g80160	3.07035	66.8828	141.632	107.825
M01000001783	123	dynein light chain type 1 family protein	At1g52250	5.11725	60.6611	145.53	101.483
M01000002636	123	nucleic acid binding	At3g56680	85.9697	66.8828	83.1601	95.14
M01000006354	123	aldose 1-epimerase family protein	At5g57330	147.377	66.8828	55.8732	60.8896
M01000006750	123	protein kinase family protein	At5g46570	176.033	66.8828	28.5863	67.2323
M01000007928	123	LHP1, TFL2 (TERMINAL FLOWER 2)	At5g17690	248.698	60.6611	18.1913	0
M01000008405	123	microsomal signal peptidase 25 kDa subunit, putative (SPC25)	At2g39960	112.579	96.4356	58.4719	67.2323
M01000011010	123	Y14 |	At1g51510	88.0166	82.4369	71.4657	95.14
M01000020751	123	KH domain-containing protein	At2g25970	202.643	29.5528	49.3763	44.3987
M01000031887	123	ATRPB15.9, RPB15.9.9, RPB15.9 (RNA polymerase II 15.9)	At5g09920	114.626	90.214	48.0769	87.5288
M01000002557	122	IQD31 (IQ-domain 31); calmodulin binding	At1g74690	147.377	55.9949	76.6632	36.7875
M01000002973	122	TUB6 | TUB6 (BETA-6 TUBULIN)	At5g12250	210.831	73.1044	24.6881	20.2965
M01000005998	122	Identical to Uncharacterized FAM18-like protein At1g09330 [Arabidopsis Thaliana] (GB:Q8LEK2;GB:Q9ZPZ2); similar to unknown [Populus trichocarpa x Populus deltoides] (GB:ABK96699.1); contains InterPro domain Protein of unknown function DUF846, eukaryotic; (InterPro:IPR008564)	At1g09330	74.7118	122.878	79.262	46.9357
M01000006681	122	UBC32 (UBIQUITIN-CONJUGATING ENZYME 32); ubiquitin-protein ligase	At3g17000	157.611	96.4356	41.58	34.2504
M01000007834	122	eukaryotic translation initiation factor 4A, putative / eIF-4A, putative / DEAD box RNA helicase, putative	At3g19760	127.931	73.1044	61.0707	67.2323
M01000010774	122	FLA16 (FASCICLIN-LIKE ARABINOGALACTAN PROTEIN 16 PRECURSOR)	At2g35860	182.174	49.7732	45.4782	50.7413
M01000012728	122	nuclear transport factor 2 (NTF2) family protein / RNA recognition motif (RRM)-containing protein	At5g43960	213.901	37.3299	31.185	46.9357
M01000028523	122	Identical to UPF0139 protein At5g07960 [Arabidopsis Thaliana] (GB:Q9SD88); similar to unknown [Populus trichocarpa] (GB:ABK93624.1); contains InterPro domain Protein of unknown function UPF0139 (InterPro:IPR005351)	At5g07960	53.2194	90.214	96.1538	84.9917
M01000035979	122	histone H4	At5g59970	48.1021	83.9923	102.651	87.5288
M01000047835	122	similar to unknown [Populus trichocarpa] (GB:ABK92625.1)	At1g08480	101.321	113.545	54.5738	64.6952
M01000052432	122	TIM8 (Arabidopsis thaliana translocase inner membrane subunit 8); P-P-bond-hydrolysis-driven protein transmembrane transporter	At5g50810	34.7973	113.545	96.1538	81.1861
M01000005815	121	ATG8A, APG8A (autophagy 8A)	At4g21980	21.4924	83.9923	97.4532	125.585
M01000006021	121	xanthine/uracil permease family protein	At2g34190	197.526	69.9936	31.185	26.6392
M01000008271	121	UDP-glucose 6-dehydrogenase, putative	At3g29360	141.236	90.214	54.5738	36.7875
M01000008822	121	cinnamoyl-CoA reductase family	At5g58490	66.5242	102.657	89.657	60.8896
M01000009810	121	ATBAG7 (ARABIDOPSIS THALIANA BCL-2-ASSOCIATED ATHANOGENE 7); calmodulin binding	At5g62390	29.68	149.32	72.7651	81.1861
M01000011253	121	RNA recognition motif (RRM)-containing protein	At3g23900	31.7269	105.768	85.7588	107.825
M01000011739	121	ATNADP-ME1 (NADP-MALIC ENZYME 1); malate dehydrogenase (oxaloacetate-decarboxylating) (NADP+)/ malic enzyme/ oxidoreductase, acting on NADH or NADPH, NAD or NADP as acceptor	At2g19900	160.682	37.3299	54.5738	74.8435
M01000019000	121	AtRab5A, AtRABF2a, Rha1, RHA1	At5g45130	93.1339	130.655	45.4782	64.6952
M01000022254	121	FKBP15-2 (FK506-binding protein 15 kD-2); FK506 binding / peptidyl-prolyl cis-trans isomerase	At5g48580	96.2042	125.988	45.4782	67.2323
M01000022720	121	T-complex protein 11	At1g22930	152.494	60.6611	41.58	77.3805
M01000026846	121	amino acid permease family protein	At1g31820	29.68	107.324	114.345	60.8896
M01000031835	121	ADL1A, AG68, DRP1A, ADL1 (ARABIDOPSIS DYNAMIN-LIKE PROTEIN); GTP binding	At5g42080	134.072	52.884	44.1788	107.825
M01000052204	121	No Definition Found		0	32.6637	144.231	138.27
M01000000419	120	similar to glycine-rich protein [Arabidopsis thaliana] (TAIR:AT4G37900.1); similar to unnamed protein product [Vitis vinifera] (GB:CAO44607.1); similar to unnamed protein product [Vitis vinifera] (GB:CAO38708.1); similar to glycine-rich protein [Medicago truncatula] (GB:ABY48136.1); contains InterPro domain Protein of unknown function DUF1399 (InterPro:IPR009836)	At2g22660	149.424	63.7719	71.4657	26.6392
M01000001919	120	similar to unknown protein [Arabidopsis thaliana] (TAIR:AT1G55546.1); similar to hypothetical protein [Vitis vinifera] (GB:CAN72399.1)	At3g13410	139.189	60.6611	58.4719	64.6952
M01000004261	120	SQE1, XF1 (SQUALENE EPOXIDASE 1); oxidoreductase	At1g58440	162.728	69.9936	38.9813	54.5469
M01000005396	120	[Transcription Factor] zinc finger (C2H2 type) family protein	At3g02790	69.5946	79.3261	68.8669	115.437
M01000006709	120	NAD5.2, NAD5, NAD5B (Mitochondrial NADH dehydrogenase subunit 5). The gene is trans-spliced from three different pre-cursors, NAD5a, NAD5b and NAD5c	Atmg00665	5.11725	105.768	137.734	54.5469
M01000010429	120	aspartyl protease family protein	At1g62290	149.424	82.4369	48.0769	44.3987
M01000010979	120	HTA3, H2AXB, G-H2AX, GAMMA-H2AX; DNA binding	At1g54690	77.7821	52.884	64.9688	142.076
M01000022877	120	EMB158, EMB33, EMB177, EMB14, SUS2 (ABNORMAL SUSPENSOR 2)	At1g80070	173.986	46.6624	51.9751	46.9357
M01000033681	120	AVA-P4 (vacuolar H+-pumping ATPase 16 kDa proteolipid subunit 4); ATPase	At1g75630	72.6649	82.4369	93.5551	67.2323
M01000041473	120	ATCBL2, CBL2 (calcineurin B-like protein 2); calcium ion binding	At5g55990	77.7821	93.3248	72.7651	81.1861
M01000000570	119	MAB1 (MACCI-BOU); pyruvate dehydrogenase (acetyl-transferring)	At5g50850	197.526	59.1057	35.0832	26.6392
M01000005775	119	similar to unnamed protein product [Vitis vinifera] (GB:CAO69558.1); contains InterPro domain SRP40, C-terminal (InterPro:IPR007718); contains InterPro domain LisH dimerisation motif (InterPro:IPR006594)	At5g57120	96.2042	110.434	61.0707	54.5469
M01000005969	119	HB23 (homeobox protein 23); ZF-HD family transcription factor	At5g39760	125.884	46.6624	55.8732	97.6771
M01000006660	119	ATRER1A (Arabidopsis thaliana endoplasmic reticulum retrieval protein 1A)	At4g39220	91.087	63.7719	66.2682	105.288
M01000007346	119	C2 domain-containing protein	At3g55470	136.119	43.5516	49.3763	97.6771
M01000008909	119	60S ribosomal protein L27A (RPL27aC)	At1g70600	170.916	60.6611	44.1788	44.3987
M01000012101	119	phosphate translocator-related	At5g25400	31.7269	73.1044	100.052	115.437
M01000012479	119	HMGR1, HMG1 (3-HYDROXY-3-METHYLGLUTARYL COA REDUCTASE)	At1g76490	149.424	55.9949	54.5738	60.8896
M01000026485	119	STO (salt tolerance); Orphans family transcription factor	At1g06040	91.087	116.656	51.9751	67.2323
M01000047797	119	peptidoglycan-binding LysM domain-containing protein	At5g62150	13.3048	40.4407	116.944	148.418
M01000051558	119	PAA1 (20S proteasome alpha subunit A1); peptidase	At5g35590	56.2897	73.1044	96.1538	91.3344
M01000002374	118	UBQ10 (POLYUBIQUITIN 10); protein binding	At4g05320	197.526	40.4407	28.5863	54.5469
M01000003134	118	similar to proline-rich family protein [Arabidopsis thaliana] (TAIR:AT1G63830.1); similar to proline-rich family protein [Arabidopsis thaliana] (TAIR:AT1G63830.2); similar to Os03g0123600 [Oryza sativa (japonica cultivar-group)] (GB:NP_001048806.1); similar to unknown [Populus trichocarpa] (GB:ABK94210.1); similar to unknown [Populus trichocarpa x Populus deltoides] (GB:ABK96289.1); contains Inte…	At5g41390	112.579	110.434	49.3763	46.9357
M01000005027	118	GTP binding / RNA binding	At5g55660	91.087	59.1057	71.4657	101.483
M01000006199	118	SNRK1.1, AKIN10 (ARABIDOPSIS SNF1 KINASE HOMOLOG 10); protein kinase	At3g01090	168.869	43.5516	64.9688	30.4448
M01000027946	118	glycosyl hydrolase family protein 17	At5g35740	243.581	59.1057	14.2931	0
M01000036359	118	DME1, DME (DEMETER)	At5g04560	205.713	49.7732	27.2869	36.7875
M01000039294	118	SKIP16 (SKP1/ASK-INTERACTING PROTEIN 16); protein binding	At1g06110	106.439	90.214	76.6632	34.2504
M01000001397	117	kelch repeat-containing F-box family protein	At5g60570	112.579	46.6624	61.0707	101.483
M01000004854	117	glycine-rich protein	At4g02450	79.829	113.545	66.2682	54.5469
M01000006689	117	NAC75 (NAC domain containing protein 75); NAC family transcription factor	At4g29230	106.439	87.1031	51.9751	74.8435
M01000007839	117	APP1, ATAPP1 (aminopeptidase P1)	At4g36760	122.814	93.3248	49.3763	50.7413
M01000010002	117	B5 #2, ATB5-A (Cytochrome b5 A)	At5g53560	61.407	102.657	58.4719	105.288
M01000010160	117	serine/threonine protein phosphatase, putative	At1g50370	106.439	60.6611	79.262	60.8896
M01000011585	117	chaperonin, putative	At5g20890	168.869	46.6624	45.4782	54.5469
M01000011827	117	chaperonin, putative	At5g16070	197.526	43.5516	41.58	26.6392
M01000036702	117	dehydration-responsive protein-related	At5g64030	168.869	76.2152	28.5863	46.9357
M01000043527	117	60S ribosomal protein L29 (RPL29B)	At3g06680	39.9145	99.5464	68.8669	117.974
M01000002071	116	ATMDAR2; monodehydroascorbate reductase (NADH)	At5g03630	149.424	60.6611	54.5738	44.3987
M01000005918	116	similar to unknown protein [Arabidopsis thaliana] (TAIR:AT1G69260.1); similar to unnamed protein product [Vitis vinifera] (GB:CAO41856.1); contains InterPro domain Protein of unknown function DUF1675 (InterPro:IPR012463)	At1g13740	131.002	116.656	44.1788	20.2965
M01000006470	116	hAT dimerisation domain-containing protein / BED zinc finger domain-containing protein / transposase-related	At1g18560	147.377	52.884	51.9751	60.8896
M01000007631	116	translocation protein-related	At3g20920	101.321	87.1031	49.3763	81.1861
M01000010756	116	FtsJ-like methyltransferase family protein	At4g25730	205.713	40.4407	41.58	16.4909
M01000015715	116	ATMIN7 (ARABIDOPSIS THALIANA HOPM INTERACTOR 7); guanyl-nucleotide exchange factor/ protein binding	At3g43300	262.003	17.1095	16.8919	13.9539
M01000019769	116	GTP binding / GTPase	At5g46070	176.033	73.1044	33.7838	30.4448
M01000025314	116	histone H4	At5g59970	5.11725	102.657	79.262	138.27
M01000046833	116	VTC2 (VITAMIN C DEFECTIVE 2)	At4g26850	136.119	66.8828	48.0769	64.6952
M01000052533	116	RAP2.2; AP2-EREBP family transcription factor	At3g14230	85.9697	63.7719	71.4657	95.14
M01000053880	116	similar to unknown protein [Arabidopsis thaliana] (TAIR:AT4G37820.1); similar to unnamed protein product [Vitis vinifera] (GB:CAO17742.1)	At2g22795	72.6649	102.657	85.7588	44.3987
M01000000102	115	60S ribosomal protein L35a (RPL35aC)	At1g74270	114.626	66.8828	58.4719	71.0379
M01000001935	115	No Definition Found		31.7269	83.9923	72.7651	131.927
M01000004599	115	WPP2 (WPP domain protein 2)	At1g47200	74.7118	73.1044	64.9688	105.288
M01000004734	115	NAP1;4 (NUCLEOSOME ASSEMBLY PROTEIN1;4); DNA binding	At3g13782	168.869	43.5516	35.0832	67.2323
M01000005575	115	Encodes a protein with little sequence identity with any other protein of known structure or function. Part of this protein shows a 42% sequence identity with the C-terminal domain of the 32-kD human thioredoxin-like protein	At3g04780	74.7118	82.4369	72.7651	81.1861
M01000005834	115	ribophorin I family protein	At1g76400	168.869	66.8828	33.7838	44.3987
M01000009340	115	SDH2-2 (succinate dehydrogenase 2-2)	At5g40650	120.767	76.2152	54.5738	60.8896
M01000015427	115	pectinesterase family protein	At5g09760	235.393	40.4407	18.1913	13.9539
M01000027676	115	ATSFGH (ARABIDOPSIS THALIANA S-FORMYLGLUTATHIONE HYDROLASE); S-formylglutathione hydrolase/ hydrolase, acting on ester bonds	At2g41530	77.7821	79.3261	68.8669	87.5288
M01000039249	115	bZIP transcription factor (bZIP69); bZIP family transcription Factor	At1g06070	112.579	63.7719	76.6632	46.9357
M01000053677	115	harpin-induced family protein / HIN1 family protein / harpin-responsive family protein	At4g01410	0	26.442	135.135	138.27
M01000001620	114	agenet domain-containing protein / bromo-adjacent homology (BAH) domain-containing protein	At5g55600	149.424	69.9936	51.9751	30.4448
M01000001707	114	similar to hypothetical protein [Vitis vinifera] (GB:CAN72892.1); contains InterPro domain Protein of unknown function DUF850, transmembrane eukaryotic (InterPro:IPR008568)	At4g12590	99.2746	83.9923	64.9688	57.084
M01000002070	114	AT hook motif-containing protein	At5g54930	136.119	37.3299	37.6819	107.825
M01000005305	114	glutamate-tRNA ligase, putative / glutamyl-tRNA synthetase, putatuve / GluRS, putative	At5g26710	170.916	79.3261	27.2869	34.2504
M01000006707	114	mitochondrial substrate carrier family protein	At4g01100	136.119	49.7732	55.8732	64.6952
M01000007415	114	PUR ALPHA-1 (purin-rich alpha 1); nucleic acid binding	At2g32080	125.884	63.7719	61.0707	54.5469
M01000007605	114	UPL1 (UBIQUITIN-PROTEIN LIGASE 1); ubiquitin-protein ligase	At1g55860	230.276	37.3299	20.79	16.4909
M01000008872	114	similar to DOG1 (DELAY OF GERMINATION 1) [Arabidopsis thaliana] (TAIR:AT5G45830.1); similar to tumor-related protein-like, putative [Medicago truncatula] (GB:ABD32966.1)	At3g14880	29.68	26.442	100.052	156.03
M01000026422	114	SEC14 cytosolic factor family protein / phosphoglyceride transfer family protein	At1g22180	122.814	29.5528	79.262	67.2323
M01000034307	114	elongation factor 1-alpha / EF-1-alpha	At5g60390	112.579	37.3299	55.8732	107.825
M01000036640	114	HSC70-5, mtHSC70-2 | mtHSC70-2 (HEAT SHOCK PROTEIN 70); ATP binding / unfolded protein binding	At5g09590	235.393	26.442	18.1913	26.6392
M01000042828	114	No Definition Found		82.8994	99.5464	61.0707	67.2323
M01000002847	113	similar to unnamed protein product [Vitis vinifera] (GB:CAO48590.1)	At5g53620	216.971	35.7745	27.2869	24.1021
M01000005260	113	calmodulin-binding protein	At5g56360	26.6097	180.428	51.9751	54.5469
M01000005701	113	similar to unknown protein [Arabidopsis thaliana] (TAIR:AT1G17030.1); similar to hypothetical protein [Vitis vinifera] (GB:CAN67131.1); similar to unnamed protein product [Vitis vinifera] (GB:CAO40236.1)	At2g47010	8.18759	29.5528	154.626	87.5288
M01000007221	113	wound-responsive protein-related	At3g07230	85.9697	105.768	49.3763	71.0379
M01000007480	113	hAT dimerisation domain-containing protein / BED zinc finger domain-containing protein / transposase-related	At1g18560	125.884	37.3299	66.2682	71.0379
M01000009040	113	polyadenylate-binding protein family protein / PABP family protein	At5g65260	77.7821	143.098	51.9751	34.2504
M01000010150	113	similar to unnamed protein product [Vitis vinifera] (GB:CAO23083.1); contains InterPro domain Protein of unknown function DUF339 (InterPro:IPR005631)	At5g51040	42.9849	69.9936	97.4532	87.5288
M01000010327	113	AtRABG3f, AtRab7B (Arabidopsis Rab GTPase homolog G3f); GTP binding	At3g18820	64.4773	119.767	51.9751	77.3805
M01000010653	113	40S ribosomal protein S19 (RPS19A)	At3g02080	91.087	96.4356	55.8732	64.6952
M01000011337	113	No Definition Found		16.3752	76.2152	55.8732	182.669
M01000021247	113	bile acid:sodium symporter family protein	At2g26900	205.713	20.2204	51.9751	13.9539
M01000037453	113	ASNAP, ALPHA-SNAP2 (ALPHA-SOLUBLE NSF ATTACHMENT PROTEIN); soluble NSF attachment protein	At3g56190	101.321	66.8828	72.7651	57.084
M01000044496	113	60S ribosomal protein L27 (RPL27C)	At4g15000	72.6649	110.434	76.6632	36.7875
M01000045162	113	electron carrier/ iron-sulfur cluster binding	At3g07480	45.0318	107.324	71.4657	84.9917
M01000052125	113	No Definition Found		5.11725	66.8828	120.842	101.483
M01000002950	112	60S ribosomal protein L27 (RPL27C)	At4g15000	56.2897	60.6611	89.657	91.3344
M01000003176	112	F-box family protein (FBL3)	At5g01720	147.377	40.4407	58.4719	50.7413
M01000004458	112	60S ribosomal protein L30 (RPL30A)	At1g36240	96.2042	79.3261	64.9688	60.8896
M01000005255	112	endomembrane protein 70, putative	At4g12650	176.033	59.1057	41.58	20.2965
M01000005540	112	similar to unknown protein [Arabidopsis thaliana] (TAIR:AT1G21670.1); similar to hypothetical protein [Vitis vinifera] (GB:CAN73514.1); similar to unnamed protein product [Vitis vinifera] (GB:CAO61906.1); similar to hypothetical protein OsJ_012725 [Oryza sativa (japonica cultivar-group)] (GB:EAZ29242.1); contains InterPro domain WD40-like Beta Propeller (InterPro:IPR011659); contains InterPro dom…	At1g21680	141.236	60.6611	54.5738	40.5931
M01000006440	112	RPS12, RPS12C | chloroplast gene encoding ribosomal protein s12. The gene is located in three distinct loci on the chloroplast genome and is transpliced to make one transcript.	Atcg00905	3.07035	125.988	71.4657	115.437
M01000007721	112	No Definition Found		208.784	29.5528	27.2869	36.7875
M01000009390	112	No Definition Found		5.11725	116.656	64.9688	131.927
M01000010056	112	ATERD2, AERD2, ERD2 (ER lumen protein retaining receptor 2); receptor	At1g29330	53.2194	82.4369	64.9688	111.631
M01000011418	112	ATMLO14 (ARABIDOPSIS THALIANA MILDEW RESISTANCE LOCUS O 14); NADH dehydrogenase (ubiquinone)	At1g16700	109.509	46.6624	68.8669	74.8435
M01000016275	112	OTU-like cysteine protease family protein	At3g62940	131.002	55.9949	68.8669	36.7875
M01000017761	112	ATBPM2; protein binding	At3g06190	136.119	37.3299	54.5738	74.8435
M01000000789	111	similar to unknown protein [Arabidopsis thaliana] (TAIR:AT2G40935.1); similar to unknown [Populus trichocarpa] (GB:ABK96163.1); contains InterPro domain Protein of unknown function Cys-rich (InterPro:IPR006461)	At2g37110	101.321	96.4356	54.5738	46.9357
M01000000954	111	endomembrane protein 70, putative	At3g13772	152.494	37.3299	38.9813	74.8435
M01000002084	111	GYF domain-containing protein	At5g42950	230.276	40.4407	14.2931	13.9539
M01000004538	111	GTB1 (GLOBAL TRANSCRIPTION FACTOR GROUP B1); RNA binding / hydrolase, acting on ester bonds / transcription elongation regulator	At1g65440	168.869	40.4407	41.58	46.9357
M01000005702	111	similar to hypothetical protein [Vitis vinifera] (GB:CAN65294.1)	At2g43540	26.6097	149.32	68.8669	57.084
M01000006195	111	26S proteasome regulatory subunit, putative	At5g23540	101.321	96.4356	48.0769	57.084
M01000008423	111	cupin family protein	At2g28490	8.18759	55.9949	89.657	156.03
M01000015135	111	TIC (TIME FOR COFFEE)	At3g22380	200.596	32.6637	31.185	34.2504
M01000017290	111	coatomer protein complex, subunit beta 2 (beta prime), putative	At1g52360	179.104	29.5528	31.185	64.6952
M01000035597	111	SPDS1 | SPDS1 (SPERMIDINE SYNTHASE 1)	At1g23820	141.236	66.8828	48.0769	40.5931
M01000039789	111	short-chain dehydrogenase/reductase (SDR) family protein	At4g23430	58.3366	69.9936	54.5738	131.927
M01000001367	110	calcium-binding EF hand family protein	At1g20760	139.189	66.8828	41.58	50.7413
M01000001690	110	ARF2 (auxin response factor 2); ARF family transcription factor	At5g62000	192.408	43.5516	24.6881	36.7875
M01000001882	110	WRKY11 (WRKY DNA-binding protein 11); WRKY family transcription factor	At4g31550	106.439	66.8828	72.7651	40.5931
M01000005683	110	PHD finger family protein; Alfin-like family transcription Factor	At5g26210	136.119	59.1057	64.9688	26.6392
M01000006692	110	similar to unknown protein [Arabidopsis thaliana] (TAIR:AT4G14620.1); similar to unknown [Populus trichocarpa] (GB:ABK95342.1); contains InterPro domain Protein of unknown function DUF506, plant (InterPro:IPR006502)	At3g22970	79.829	60.6611	79.262	71.0379
M01000007053	110	proline-rich spliceosome-associated (PSP) family protein	At4g21660	104.392	87.1031	61.0707	40.5931
M01000008191	110	zinc finger (ZPR1-type) family protein	At5g22480	141.236	43.5516	54.5738	54.5469
M01000010451	110	GGT2, AOAT2 (GLUTAMATE:GLYOXYLATE AMINOTRANSFERASE 2); alanine transaminase	At1g70580	114.626	76.2152	37.6819	77.3805
M01000010829	110	ERH2, ELP1, CTL1, ELP, HOT2, POM1 (POM-POM1); chitinase	At1g05850	134.072	32.6637	48.0769	87.5288
M01000011458	110	HMGB2 (high mobility group B 2); HMG family transcription factor	At1g20693	53.2194	49.7732	62.3701	145.881
M01000011503	110	APR, PRH19, ATAPR1, APR1 (PAPS REDUCTASE HOMOLOG 19)	At4g04610	134.072	55.9949	37.6819	77.3805
M01000038050	110	No Definition Found		39.9145	79.3261	61.0707	131.927
M01000001812	109	thiF family protein	At1g05350	134.072	79.3261	44.1788	36.7875
M01000002307	109	diacylglycerol kinase, putative	At2g20900	202.643	46.6624	24.6881	16.4909
M01000002845	109	rac GTPase activating protein, putative	At4g03100	34.7973	79.3261	96.1538	77.3805
M01000003050	109	CID4 (CTC-Interacting Domain 4)	At3g14010	58.3366	32.6637	76.6632	131.927
M01000004058	109	T-complex protein 1 epsilon subunit, putative / TCP-1-epsilon, putative / chaperonin, putative	At1g24510	131.002	66.8828	44.1788	54.5469
M01000005542	109	SDH1-1 (Succinate dehydrogenase 1-1)	At5g66760	154.541	46.6624	41.58	50.7413
M01000007353	109	No Definition Found		0	105.768	51.9751	162.372
M01000008118	109	SEN1, ATSEN1, DIN1 (DARK INDUCIBLE 1)	At4g35770	10.2345	55.9949	114.345	105.288
M01000008561	109	40S ribosomal protein S4 (RPS4B)	At5g07090	112.579	55.9949	58.4719	67.2323
M01000008897	109	NOP10, EDA27 (embryo sac development arrest 27); RNA binding	At2g20490	61.407	59.1057	71.4657	107.825
M01000009957	109	similar to unknown protein [Arabidopsis thaliana] (TAIR:AT4G14695.1); similar to unknown [Populus trichocarpa] (GB:ABK93494.1); contains InterPro domain Protein of unknown function UPF0041 (InterPro:IPR005336)	At4g22310	53.2194	76.2152	76.6632	87.5288
M01000011450	109	band 7 family protein	At5g51570	31.7269	69.9936	76.6632	121.779
M01000011684	109	transporter-related	At1g34020	79.829	87.1031	54.5738	77.3805
M01000013186	109	60S ribosomal protein L18 (RPL18C)	At5g27850	127.931	93.3248	28.5863	50.7413
M01000022010	109	ATP binding / ATP-dependent helicase	At5g14610	157.611	40.4407	49.3763	40.5931
M01000031376	109	No Definition Found		0	13.9987	161.123	91.3344
M01000034719	109	PR 65, PR65, PDF1 (65 KDA REGULATORY SUBUNIT OF PROTEIN PHOSPHATASE 2A); protein phosphatase type 2A regulator	At3g25800	189.338	40.4407	28.5863	34.2504
M01000036860	109	zinc finger (C3HC4-type RING finger) family protein	At1g26800	26.6097	82.4369	102.651	74.8435
M01000038444	109	No Definition Found		8.18759	96.4356	96.1538	91.3344
M01000052937	109	similar to unknown protein [Arabidopsis thaliana] (TAIR:AT4G37820.1); similar to unnamed protein product [Vitis vinifera] (GB:CAO43996.1); contains InterPro domain mRNA splicing factor, Cwf21 (InterPro:IPR013170)	At3g49601	82.8994	82.4369	55.8732	77.3805
M01000006097	108	tRNA synthetase class I (C) family proteinE	At5g38830	154.541	46.6624	45.4782	40.5931
M01000006284	108	ATARD2; metal ion binding	At4g14710	64.4773	99.5464	64.9688	64.6952
M01000006881	108	CUTA	At2g33740	48.1021	82.4369	66.2682	101.483
M01000007144	108	FIB (FIBRILLIN); structural molecule	At4g04020	39.9145	87.1031	66.2682	105.288
M01000008176	108	similar to hypothetical protein [Vitis vinifera] (GB:CAN71035.1)	At1g65270	72.6649	79.3261	72.7651	64.6952
M01000009644	108	No Definition Found		45.0318	122.878	49.3763	84.9917
M01000009856	108	similar to unknown protein [Arabidopsis thaliana] (TAIR:AT1G13380.1); similar to hypothetical protein [Vitis vinifera] (GB:CAN76984.1); contains InterPro domain Protein of unknown function DUF1218 (InterPro:IPR009606)	At1g68220	45.0318	66.8828	89.657	84.9917
M01000010711	108	No Definition Found		8.18759	32.6637	27.2869	274.003
M01000010765	108	No Definition Found		10.2345	105.768	100.052	67.2323
M01000014605	108	Trihelix DNA-binding protein; Trihelix family transcription factor	At1g76880	139.189	40.4407	51.9751	57.084
M01000017691	108	patatin family protein	At1g61850	195.479	35.7745	33.7838	24.1021
M01000025115	108	SNRK2-4, SNRK2.4, SRK2A, ASK1 (ARABIDOPSIS SERINE/THREONINE KINASE 1); kinase	At1g10940	162.728	63.7719	33.7838	30.4448
M01000036150	108	clathrin heavy chain, putative	At3g08530	162.728	52.884	41.58	30.4448
M01000040083	108	ubiquitin family protein	At2g17200	141.236	60.6611	37.6819	54.5469
M01000042606	108	60S ribosomal protein L12 (RPL12C)	At5g60670	79.829	59.1057	51.9751	111.631
M01000000527	107	similar to unknown protein [Arabidopsis thaliana] (TAIR:AT1G01430.1); similar to unknown protein Cr17 [Brassica napus] (GB:AAX51387.1); contains InterPro domain Protein of unknown function DUF231, plant (InterPro:IPR004253)	At4g01080	96.2042	82.4369	49.3763	64.6952
M01000002616	107	GLIP7 (GDSL-motif lipase 7); carboxylesterase	At5g15720	114.626	160.208	18.1913	0
M01000002787	107	ELK4, AGB1 (GTP BINDING PROTEIN BETA 1); nucleotide binding	At4g34460	160.682	52.884	37.6819	36.7875
M01000005038	107	similar to unknown protein [Arabidopsis thaliana] (TAIR:AT5G45330.1); similar to hypothetical protein [Glycine max] (GB:BAB41197.1); contains domain PTHR13586 (PTHR13586)	At1g26110	197.526	46.6624	20.79	24.1021
M01000005661	107	ATPDX1.3, RSR4, PDX1.3, PDX1 (PYRIDOXINE BIOSYNTHESIS 1.3); protein heterodimerization/ protein homodimerization	At5g01410	104.392	87.1031	45.4782	54.5469
M01000006313	107	AGD8 (ARF-GAP DOMAIN 8); DNA binding	At4g17890	154.541	52.884	37.6819	44.3987
M01000006384	107	APUM1 (ARABIDOPSIS PUMILIO 1); RNA binding	At2g29200	176.033	32.6637	45.4782	26.6392
M01000008207	107	MBF1A (multiprotein bridging factor 1A); MYB1 family transcription factor; transcription coactivator	At2g42680	77.7821	73.1044	62.3701	77.3805
M01000008440	107	protein phosphatase 2C family protein / PP2C family protein	At3g12620	74.7118	43.5516	93.5551	64.6952
M01000008697	107	tropomyosin-related	At5g48160	152.494	69.9936	31.185	36.7875
M01000008789	107	epsin N-terminal homology (ENTH) domain-containing protein	At2g25430	149.424	59.1057	35.0832	46.9357
M01000009678	107	binding / catalytic/ coenzyme binding	At2g37660	91.087	46.6624	79.262	64.6952
M01000009875	107	No Definition Found		31.7269	90.214	103.95	46.9357
M01000010203	107	ARA12; subtilase	At5g67360	31.7269	136.876	68.8669	50.7413
M01000010302	107	UPL3, KAK (KAKTUS)	At4g38600	184.221	26.442	41.58	30.4448
M01000010520	107	CDKA;1, CDC2AAT, CDK2, CDC2A, CDKA1, CDC2 (CELL DIVISION CONTROL 2); cyclin-dependent protein kinase/ kinase/ protein binding / protein kinase	At3g48750	82.8994	76.2152	68.8669	57.084
M01000012762	107	stigma-specific Stig1 family protein	At1g50650	216.971	52.884	7.79626	13.9539
M01000014585	107	RNA recognition motif (RRM)-containing protein	At3g15010	117.697	66.8828	41.58	67.2323
M01000025590	107	No Definition Found		13.3048	87.1031	100.052	81.1861
M01000033773	107	polypyrimidine tract-binding protein, putative / heterogeneous nuclear ribonucleoprotein, putative	At1g43190	147.377	43.5516	54.5738	36.7875
M01000039507	107	40S ribosomal protein S15A (RPS15aF)	At5g59850	85.9697	60.6611	55.8732	91.3344
M01000040841	107	cold-shock DNA-binding family protein	At2g17870	117.697	63.7719	48.0769	60.8896
M01000049202	107	small nuclear ribonucleoprotein E, putative / snRNP-E, putative / Sm protein E, putative	At4g30330	74.7118	96.4356	62.3701	54.5469
M01000003964	106	CUL1, AXR6, ATCUL1 (CULLIN 1)	At4g02570	189.338	40.4407	23.3888	34.2504
M01000004237	106	UPL4 (ubiquitin-protein ligase 4)	At5g02880	147.377	59.1057	28.5863	57.084
M01000004381	106	AGD14, ZIGA4 (ARF GAP-LIKE ZINC FINGER-CONTAINING PROTEIN ZIGA4); DNA binding	At1g08680	157.611	40.4407	28.5863	64.6952
M01000004787	106	drought-responsive family protein	At3g05700	88.0166	40.4407	75.3638	77.3805
M01000005240	106	signal peptide peptidase family protein	At2g03120	117.697	43.5516	64.9688	54.5469
M01000006180	106	thioredoxin family protein	At4g04950	134.072	52.884	49.3763	46.9357
M01000006652	106	DJ-1 family protein	At1g53280	162.728	52.884	33.7838	36.7875
M01000007208	106	ATHANSYNAB, ASA2 (anthranilate synthase 2); anthranilate synthase	At2g29690	134.072	69.9936	45.4782	34.2504
M01000008361	106	DNA-binding enhancer protein-related	At3g06610	96.2042	76.2152	55.8732	57.084
M01000008926	106	glycosyl hydrolase family 5 protein / cellulase family protein	At1g13130	31.7269	29.5528	113.046	101.483
M01000009604	106	ASK14 (ARABIDOPSIS SKP1-LIKE 14); protein binding / ubiquitin-protein ligase	At2g03170	21.4924	60.6611	41.58	192.817
M01000010991	106	similar to unnamed protein product [Vitis vinifera] (GB:CAO71849.1); contains domain PTHR13161 (PTHR13161)	At4g36980	114.626	55.9949	58.4719	54.5469
M01000012657	106	TPR3 (TOPLESS-RELATED 3)	At5g27030	160.682	46.6624	37.6819	40.5931
M01000026657	106	transporter-related	At5g42420	112.579	49.7732	54.5738	71.0379
M01000027012	106	serine/threonine protein kinase, putative	At4g24480	147.377	26.442	31.185	91.3344
M01000027286	106	No Definition Found		91.087	105.768	44.1788	50.7413
M01000031946	106	transcription initiation factor IIE (TFIIE) alpha subunit family protein / general transcription factor TFIIE family protein	At1g03280	136.119	49.7732	51.9751	44.3987
M01000001980	105	similar to unknown protein [Arabidopsis thaliana] (TAIR:AT4G10810.1); similar to unknown [Populus trichocarpa] (GB:ABK94041.1)	At4g24026	56.2897	133.766	51.9751	44.3987
M01000004370	105	cysteine proteinase inhibitor-related	At2g31980	24.5628	46.6624	123.441	71.0379
M01000005018	105	similar to unknown protein [Arabidopsis thaliana] (TAIR:AT1G69510.2); similar to unknown protein [Arabidopsis thaliana] (TAIR:AT1G69510.1); similar to unknown protein [Arabidopsis thaliana] (TAIR:AT1G69510.3); similar to hypothetical protein [Vitis vinifera] (GB:CAN80447.1); contains InterPro domain Lg106-like (InterPro:IPR012482)	At5g64130	48.1021	82.4369	75.3638	77.3805
M01000005861	105	GCIP-interacting family protein	At2g16860	101.321	82.4369	58.4719	36.7875
M01000006113	105	ribosomal protein L7Ae/L30e/S12e/Gadd45 family protein	At4g22380	88.0166	125.988	37.6819	36.7875
M01000006775	105	No Definition Found		0	66.8828	144.231	44.3987
M01000008075	105	histone H4	At5g59970	45.0318	69.9936	76.6632	91.3344
M01000008392	105	No Definition Found		0	40.4407	118.243	115.437
M01000008939	105	TENA/THI-4 family protein	At3g16990	18.4221	43.5516	97.4532	121.779
M01000010043	105	similar to unknown [Populus trichocarpa] (GB:ABK93498.1)	At5g03460	45.0318	102.657	61.0707	81.1861
M01000022398	105	DRD3, ATNRPD1B, NRPD1b (nuclear RNA polymerase D 1b); DNA binding / DNA-directed RNA polymerase	At2g40030	141.236	69.9936	35.0832	36.7875
M01000029515	105	Ras-related GTP-binding family protein	At5g59840	93.1339	43.5516	61.0707	87.5288
M01000040776	105	ATTIP49A, RIN1 (RESISTANCE TO PSEUDOMONAS SYRINGAE PV MACULICOLA INTERACTOR 1); protein binding	At5g22330	157.611	59.1057	24.6881	46.9357
M01000042483	105	UBC16 (UBIQUITIN-CONJUGATING ENZYME 16); ubiquitin-protein ligase	At1g75440	45.0318	66.8828	75.3638	97.6771
M01000000603	104	similar to unknown protein [Arabidopsis thaliana] (TAIR:AT5G58100.1); similar to hypothetical protein OsI_022695 [Oryza sativa (indica cultivar-group)] (GB:EAZ01463.1); similar to hypothetical protein [Vitis vinifera] (GB:CAN79924.1); similar to unnamed protein product [Vitis vinifera] (GB:CAO14910.1)	At3g28720	173.986	49.7732	35.0832	16.4909
M01000003866	104	No Definition Found		170.916	63.7719	18.1913	30.4448
M01000004107	104	exonuclease domain-containing protein / K homology domain-containing protein / KH domain-containing protein	At2g25910	66.5242	110.434	51.9751	54.5469
M01000005065	104	GCN5-related N-acetyltransferase (GNAT) family protein	At1g24040	77.7821	60.6611	58.4719	87.5288
M01000005607	104	CUL4 (CULLIN4); protein binding / ubiquitin-protein ligase	At5g46210	154.541	66.8828	27.2869	34.2504
M01000005668	104	histone H4	At5g59970	74.7118	55.9949	24.6881	152.224
M01000007540	104	ATGRIP, GRIP; protein binding	At5g66030	131.002	87.1031	37.6819	24.1021
M01000007628	104	Mo25 family protein	At5g47540	93.1339	93.3248	54.5738	36.7875
M01000008124	104	histone H4	At5g59970	51.1725	17.1095	123.441	67.2323
M01000008986	104	ATXT2; UDP-xylosyltransferase/ transferase/ transferase, transferring glycosyl groups	At4g02500	74.7118	59.1057	75.3638	67.2323
M01000011480	104	similar to unknown protein [Arabidopsis thaliana] (TAIR:AT5G18362.1); similar to unnamed protein product [Vitis vinifera] (GB:CAO15382.1); contains InterPro domain Protein of unknown function DUF689 (InterPro:IPR007785)	At5g18400	112.579	52.884	61.0707	50.7413
M01000011539	104	HER1, GABA-T, POP2 (POLLEN-PISTIL INCOMPATIBILITY 2); 4-aminobutyrate transaminase	At3g22200	200.596	26.442	23.3888	30.4448
M01000016482	104	binding	At3g13330	189.338	37.3299	27.2869	24.1021
M01000018540	104	GTP-binding family protein	At2g27200	250.745	17.1095	3.89813	6.34267
M01000027752	104	VTE3, APG1 (ALBINO OR PALE GREEN MUTANT 1); methyltransferase	At3g63410	96.2042	59.1057	55.8732	71.0379
M01000032625	104	No Definition Found		99.2746	152.43	24.6881	10.1483
M01000045516	104	TOPP4 (Type one serine/threonine protein phosphatase 4); protein serine/threonine phosphatase	At2g39840	112.579	40.4407	51.9751	77.3805
M01000054289	104	ATP synthase subunit H family protein	At5g55290	61.407	79.3261	64.9688	77.3805
M01000001188	103	hydroxyproline-rich glycoprotein family protein	At1g15130	160.682	35.7745	33.7838	50.7413
M01000003105	103	FLA10 (fasciclin-like arabinogalactan-protein 10)	At3g60900	109.509	52.884	41.58	81.1861
M01000004475	103	SHM3 (SERINE HYDROXYMETHYLTRANSFERASE 3)	At4g32520	154.541	26.442	33.7838	67.2323
M01000004808	103	60S ribosomal protein L38 (RPL38B)	At3g59540	109.509	73.1044	41.58	57.084
M01000006165	103	HAP2A; CCAAT family transcription factor	At5g12840	85.9697	107.324	37.6819	54.5469
M01000006183	103	ATPHB4 (PROHIBITIN 4)	At3g27280	160.682	46.6624	20.79	57.084
M01000009924	103	similar to unknown protein [Arabidopsis thaliana] (TAIR:AT3G07660.1); similar to unnamed protein product [Vitis vinifera] (GB:CAO45644.1); contains InterPro domain Protein of unknown function DUF1296 (InterPro:IPR009719)	At3g13990	173.986	32.6637	44.1788	20.2965
M01000010303	103	VPS60.1 | chr3:3323506-3324910 REVERSE	At3g10640	72.6649	66.8828	75.3638	57.084
M01000011066	103	No Definition Found		0	152.43	89.657	26.6392
M01000011774	103	F-box family protein	At3g06240	101.321	59.1057	61.0707	54.5469
M01000016269	103	ATFP3 (Arabidopsis thaliana farnesylated protein 3)	At5g63530	157.611	116.656	3.89813	6.34267
M01000034758	103	proteasome family protein	At5g15610	152.494	37.3299	33.7838	57.084
M01000035198	103	ACLB-1 (ATP-citrate lyase B-1)	At3g06650	170.916	29.5528	31.185	46.9357
M01000035359	103	ATNUC-L1, PARL1 (PARALLEL 1); nucleic acid binding	At1g48920	176.033	40.4407	33.7838	24.1021
M01000037799	103	ADT1 (AROGENATE DEHYDRATASE 1); prephenate dehydratase	At1g11790	112.579	52.884	68.8669	34.2504
M01000038255	103	rcd1-like cell differentiation protein, putative	At3g20800	104.392	82.4369	48.0769	44.3987
M01000039497	103	similar to unknown protein [Arabidopsis thaliana] (TAIR:AT4G14695.1); similar to unknown protein [Arabidopsis thaliana] (TAIR:AT4G22310.1); similar to hypothetical protein [Vitis vinifera] (GB:CAN75662.1); contains InterPro domain Protein of unknown function UPF0041 (InterPro:IPR005336)	At5g20090	61.407	87.1031	81.8607	36.7875
M01000002267	102	root hair defective 3 GTP-binding (RHD3) family protein	At5g45160	160.682	40.4407	41.58	26.6392
M01000004326	102	No Definition Found		29.68	52.884	55.8732	156.03
M01000004885	102	AGD7, ASP1 (PDE1 SUPPRESSOR 1); DNA binding	At2g37550	101.321	37.3299	51.9751	87.5288
M01000006285	102	structural constituent of ribosome	At3g01170	37.8676	69.9936	81.8607	84.9917
M01000007600	102	ATPEX14, PED2, PEX14 (PEROXISOME DEFECTIVE 2)	At5g62810	122.814	37.3299	48.0769	67.2323
M01000007857	102	similar to U3 ribonucleoprotein (Utp) family protein [Arabidopsis thaliana] (TAIR:AT5G08600.1); similar to unnamed protein product [Vitis vinifera] (GB:CAO40032.1); contains InterPro domain Small-subunit processome, Utp14; (InterPro:IPR006709)	At4g02400	125.884	49.7732	51.9751	44.3987
M01000008765	102	RWP-RK domain-containing protein; RWP-RK family ranscription factor	At4g35590	134.072	55.9949	49.3763	30.4448
M01000008843	102	protein phosphatase 2C, putative / PP2C, putative	At3g15260	69.5946	49.7732	72.7651	81.1861
M01000009993	102	No Definition Found		24.5628	79.3261	102.651	57.084
M01000010657	102	CPN10, CHCPN10, ATCPN21, CPN21, CPN20 (CHAPERONIN 20); calmodulin binding	At5g20720	93.1339	73.1044	54.5738	54.5469
M01000010713	102	similar to unknown protein [Arabidopsis thaliana] (TAIR:AT1G13000.2); similar to unknown protein [Arabidopsis thaliana] (TAIR:AT1G13000.1); similar to unnamed protein product [Vitis vinifera] (GB:CAO42517.1); contains InterPro domain Protein of unknown function DUF707 (InterPro:IPR007877)	At1g67850	56.2897	66.8828	66.2682	87.5288
M01000011884	102	postsynaptic protein-related	At1g61780	48.1021	110.434	49.3763	74.8435
M01000012092	102	2-cys peroxiredoxin, chloroplast (BAS1)	At3g11630	120.767	63.7719	35.0832	60.8896
M01000019393	102	sugar transporter, putative	At5g18840	144.306	63.7719	37.6819	26.6392
M01000021385	102	ATARFA1F | ATARFA1F; GTP binding / phospholipase activator/ protein binding	At1g10630	37.8676	102.657	81.8607	46.9357
M01000031672	102	HMGB1 (high mobility group B 1); HMG family transcription factor	At3g51880	42.9849	82.4369	68.8669	84.9917
M01000046822	102	PIP1;4, PIP1E, TMP-C (PLASMA MEMBRANE INTRINSIC PROTEIN 1;4); water channel	At4g00430	154.541	63.7719	24.6881	34.2504
M01000050600	102	signal peptidase subunit family protein	At5g27430	64.4773	83.9923	37.6819	105.288
M01000000477	101	transducin family protein / WD-40 repeat family protein	At4g28450	127.931	66.8828	35.0832	44.3987
M01000001092	101	PRP39 | PRP39; binding	At1g04080	197.526	32.6637	24.6881	13.9539
M01000001713	101	UBQ3 (POLYUBIQUITIN 3); protein binding	At5g03240	117.697	59.1057	55.8732	34.2504
M01000002852	101	(EPSIN3); binding	At3g59290	168.869	26.442	28.5863	50.7413
M01000003038	101	NCLPP1, NCLPP5, CLPP5 (NUCLEAR ENCODED CLP PROTEASE 1); endopeptidase Clp	At1g02560	88.0166	79.3261	64.9688	34.2504
M01000003242	101	threonyl-tRNA synthetase / threonine--tRNA ligase (THRRS)	At5g26830	195.479	26.442	18.1913	34.2504
M01000006556	101	ATPH, ATPase III subunit	Atcg00140	0	129.099	83.1601	57.084
M01000007642	101	RPB35.5A, RBP36A (RNA polymerase II 36 kDa polypeptide A); DNA binding / DNA-directed RNA polymerase	At2g15430	170.916	60.6611	20.79	20.2965
M01000007887	101	TOM6 (TRANSLOCASE OF THE OUTER MITOCHONDRIAL MEMBRANE 6)	At1g49410	45.0318	93.3248	71.4657	60.8896
M01000010793	101	CKL3 (Casein Kinase I-like 3); casein kinase I/ kinase	At4g28880	66.5242	59.1057	79.262	60.8896
M01000010900	101	No Definition Found		0	17.1095	102.651	156.03
M01000011167	101	polyadenylate-binding protein family protein / PABP family protein	At5g65260	51.1725	79.3261	62.3701	84.9917
M01000012184	101	short-chain dehydrogenase/reductase (SDR) family protein	At4g11410	10.2345	35.7745	79.262	158.567
M01000018827	101	vacuolar protein sorting 55 family protein / VPS55 family protein	At3g11530	45.0318	116.656	51.9751	64.6952
M01000026256	101	glycine-rich protein	At3g29075	85.9697	79.3261	58.4719	46.9357
M01000026354	101	LSR1, CID1, ERD15 (EARLY RESPONSIVE TO DEHYDRATION 15)	At2g41430	93.1339	102.657	38.9813	40.5931
M01000028165	101	transcription regulator NOT2/NOT3/NOT5 family protein	At5g18230	157.611	66.8828	31.185	13.9539
M01000033083	101	60S ribosomal protein L36a/L44 (RPL36aB)	At4g14320	109.509	59.1057	37.6819	74.8435
M01000039423	101	No Definition Found		26.6097	110.434	89.657	34.2504
M01000041608	101	phosphate translocator-related	At5g25400	51.1725	99.5464	76.6632	36.7875
M01000046703	101	60S ribosomal protein L7 (RPL7D)	At3g13580	106.439	55.9949	41.58	74.8435
M01000001492	100	ATGSTU25 (Arabidopsis thaliana Glutathione S-transferase (class tau) 25); glutathione transferase	At1g17180	24.5628	26.442	62.3701	176.326
M01000002337	100	binding	At5g47690	127.931	40.4407	48.0769	50.7413
M01000005995	100	BSD domain-containing protein	At3g49800	13.3048	96.4356	89.657	64.6952
M01000007572	100	similar to unknown protein [Arabidopsis thaliana] (TAIR:AT5G37070.1); similar to hypothetical protein [Vitis vinifera] (GB:CAN63135.1); contains InterPro domain Protein of unknown function DUF538 (InterPro:IPR007493)	At3g08890	24.5628	63.7719	75.3638	111.631
M01000010168	100	histone H3	At5g10980	29.68	46.6624	83.1601	111.631
M01000010214	100	myosin heavy chain-related	At4g31340	131.002	59.1057	51.9751	20.2965
M01000010349	100	VFB1 (VIER F-BOX PROTEINE 1); ubiquitin-protein ligase	At1g47056	96.2042	60.6611	45.4782	71.0379
M01000010831	100	AGL15 (agamous-like 15); MADS family transcription factor	At5g13790	101.321	107.324	28.5863	36.7875
M01000010870	100	26S proteasome regulatory subunit, putative (RPN9)	At5g45620	134.072	55.9949	33.7838	50.7413
M01000015253	100	LINC4 (LITTLE NUCLEI4)	At5g65770	131.002	52.884	44.1788	40.5931
M01000016201	100	ATMETS, ATMS1, ATCIMS (COBALAMIN-INDEPENDENT METHIONINE SYNTHASE)	At5g17920	179.104	35.7745	24.6881	30.4448
M01000019642	100	CKL2; casein kinase I/ kinase	At1g72710	139.189	79.3261	24.6881	30.4448
M01000025156	100	protein binding / protein transporter/ structural molecule	At2g20760	58.3366	110.434	45.4782	60.8896
M01000030886	100	ATG8F (AUTOPHAGY 8F); microtubule binding	At4g16520	48.1021	37.3299	66.2682	125.585
M01000046004	100	60S ribosomal protein L22-2 (RPL22B)	At3g05560	112.579	83.9923	31.185	46.9357
M01000049285	100	GR-RBP7, GRP7, CCR2, ATGRP7 (COLD, CIRCADIAN RHYTHM, AND RNA BINDING 2); RNA binding / double-stranded DNA binding / single-stranded DNA binding	At2g21660	34.7973	20.2204	75.3638	148.418
M01000003279	99	DNA-binding bromodomain-containing protein	At5g63330	112.579	66.8828	51.9751	30.4448
M01000006378	99	similar to unknown protein [Arabidopsis thaliana] (TAIR:AT1G35780.1); similar to unknown [Populus trichocarpa] (GB:ABK92695.1)	At1g78150	58.3366	105.768	64.9688	34.2504
M01000006984	99	binding	At5g05360	88.0166	73.1044	48.0769	60.8896
M01000007424	99	cholinephosphate cytidylyltransferase, putative / phosphorylcholine transferase, putative / CTP:phosphocholine cytidylyltransferase, putative	At2g32260	31.7269	73.1044	71.4657	95.14
M01000009363	99	UBC2, ATUBC2 (UBIQUITING-CONJUGATING ENZYME 2); ubiquitin-protein ligase	At2g02760	69.5946	55.9949	64.9688	77.3805
M01000010195	99	unknown protein	At4g33660	34.7973	87.1031	87.0582	46.9357
M01000010651	99	aspartyl protease family protein	At1g11910	48.1021	52.884	62.3701	111.631
M01000011558	99	RNA binding	At3g13230	69.5946	87.1031	51.9751	60.8896
M01000011978	99	similar to unknown protein [Arabidopsis thaliana] (TAIR:AT5G18520.1); similar to unnamed protein product [Vitis vinifera] (GB:CAO18079.1); contains InterPro domain Transmembrane receptor, eukaryota; (InterPro:IPR009637)	At3g09570	99.2746	35.7745	61.0707	71.0379
M01000012062	99	similar to unknown protein [Arabidopsis thaliana] (TAIR:AT1G11110.1); similar to unknown [Picea sitchensis] (GB:ABK23060.1); contains InterPro domain CT11-RanBPM (InterPro:IPR013144); contains InterPro domain LisH dimerisation motif, subgroup (InterPro:IPR013720); contains InterPro domain LisH dimerisation motif (InterPro:IPR006594); contains InterPro domain CTLH, C-terminal to LisH motif (InterP…	At1g61150	53.2194	93.3248	64.9688	54.5469
M01000019303	99	DNA-binding family protein	At1g63470	99.2746	52.884	64.9688	44.3987
M01000025334	99	FLA16 | FLA16 (FASCICLIN-LIKE ARABINOGALACTAN PROTEIN 16 PRECURSOR)	At2g35860	134.072	49.7732	28.5863	60.8896
M01000027209	99	ATBZIP67, DPBF2 (BASIC LEUCINE ZIPPER TRANSCRIPTION FACTOR 67); transcription factor	At3g44460	125.884	60.6611	55.8732	13.9539
M01000030571	99	RNA recognition motif (RRM)-containing protein	At3g15010	141.236	66.8828	20.79	44.3987
M01000034786	99	oxidoreductase, 2OG-Fe(II) oxygenase family protein	At3g19000	66.5242	83.9923	66.2682	44.3987
M01000044476	99	40S ribosomal protein S20 (RPS20B)	At3g47370	139.189	52.884	37.6819	36.7875
M01000000974	98	HSA32 (HEAT-STRESS-ASSOCIATED 32); catalytic	At4g21320	85.9697	69.9936	48.0769	64.6952
M01000004485	98	SSADH1, SSADH, ALDH5F1 (SUCCINIC SEMIALDEHYDE DEHYDROGENASE); 3-chloroallyl aldehyde dehydrogenase/ succinate-semialdehyde dehydrogenase	At1g79440	64.4773	69.9936	76.6632	44.3987
M01000006036	98	MEE70, MSI1 (MULTICOPY SUPRESSOR OF IRA1)	At5g58230	147.377	66.8828	23.3888	30.4448
M01000006147	98	protein phosphatase 2C, putative / PP2C, putative	At3g51370	99.2746	69.9936	28.5863	77.3805
M01000007349	98	Identical to Uncharacterized protein At5g64816 precursor [Arabidopsis Thaliana] (GB:Q8L8Q8;GB:Q9LV96); similar to unnamed protein product [Vitis vinifera] (GB:CAO22147.1)	At5g64816	37.8676	90.214	66.2682	71.0379
M01000007679	98	No Definition Found		26.6097	83.9923	96.1538	44.3987
M01000007971	98	ATNAP57, CBF5, ATCBF5, NAP57 (ARABIDOPSIS THALIANA HOMOLOGUE OF NAP57)	At3g57150	93.1339	93.3248	45.4782	30.4448
M01000008025	98	HGL1 (HETEROGLYCAN GLUCOSIDASE 1)	At3g23640	152.494	52.884	28.5863	30.4448
M01000008593	98	ATSCL33, SCL33, SR33 (SC35-like splicing factor 33); RNA binding	At1g55310	58.3366	125.988	38.9813	46.9357
M01000009268	98	TOM9-2, ATTOM22-V, TOM22-V (TRANSLOCASE OUTER MITOCHONDRIAL MEMBRANE 22-V)	At5g43970	48.1021	82.4369	76.6632	50.7413
M01000009626	98	SAMS3, MAT4, MTO3 (S-adenosylmethionine synthase 3); methionine adenosyltransferase	At3g17390	114.626	55.9949	41.58	54.5469
M01000010961	98	AWI31, VEP1 (VEIN PATTERNING 1); binding / catalytic	At4g24220	74.7118	35.7745	71.4657	81.1861
M01000011055	98	ribosomal protein S8e family protein	At5g06360	114.626	35.7745	41.58	77.3805
M01000011590	98	OST3/OST6 family protein	At1g61790	136.119	43.5516	41.58	40.5931
M01000013236	98	CYP714A2 (cytochrome P450, family 714, subfamily A, polypeptide 2); oxygen binding	At5g24900	176.033	60.6611	23.3888	0
M01000018226	98	[Transcription Factor] ABI3 (ABA INSENSITIVE 3); transcription activator/ transcription factor	At3g24650	114.626	55.9949	51.9751	36.7875
M01000025840	98	similar to unknown protein [Arabidopsis thaliana] (TAIR:AT5G49945.1); similar to hypothetical protein [Vitis vinifera] (GB:CAN63262.1); contains InterPro domain Protein of unknown function DUF1682 (InterPro:IPR012879)	At4g24330	152.494	63.7719	18.1913	34.2504
M01000026174	98	TraB family protein	At1g05270	101.321	49.7732	55.8732	54.5469
M01000026482	98	GDSL-motif lipase/hydrolase family protein	At5g08460	160.682	96.4356	10.395	0
M01000031058	98	similar to hypothetical protein [Vitis vinifera] (GB:CAN62288.1)	At5g41960	77.7821	26.442	55.8732	111.631
M01000034813	98	AT-RSH2, RSH2 (RELA-SPOT HOMOLOG); catalytic	At3g14050	122.814	46.6624	58.4719	26.6392
M01000046295	98	Identical to Uncharacterized protein At5g64816 precursor [Arabidopsis Thaliana] (GB:Q8L8Q8;GB:Q9LV96); similar to unnamed protein product [Vitis vinifera] (GB:CAO22147.1)	At5g64816	8.18759	79.3261	106.549	57.084
M01000000205	97	SGT1A | SGT1A (Suppressor of G2 (Two) 1A)	At4g23570	61.407	49.7732	89.657	46.9357
M01000000263	97	phosphoesterase family protein	At1g07230	144.306	20.2204	37.6819	60.8896
M01000000973	97	No Definition Found		93.1339	116.656	18.1913	44.3987
M01000003162	97	No Definition Found		21.4924	76.2152	87.0582	71.0379
M01000004313	97	ACBP (ACYL-COA-BINDING PROTEIN); acyl-CoA binding	At1g31812	69.5946	79.3261	48.0769	71.0379
M01000004584	97	similar to hypothetical protein [Vitis vinifera] (GB:CAN81152.1); contains InterPro domain Thioredoxin-like fold (InterPro:IPR012336)	At1g48300	96.2042	69.9936	38.9813	60.8896
M01000005360	97	similar to protein binding [Arabidopsis thaliana] (TAIR:AT3G49055.1); similar to hypothetical protein [Vitis vinifera] (GB:CAN66327.1)	At1g24560	136.119	60.6611	31.185	34.2504
M01000005696	97	ORFX | encodes a protein of unknown function. The transcript has extensive RNA editing at the 3&apos; end. Protein has orthologous in other plants and sequence is similar to E. coli ORFs orf154 and orf131, both of unknown function. So far, similar proteins are found only in plants and prokaryotes	Atmg00570	8.18759	102.657	66.2682	91.3344
M01000006310	97	HAP5C (HEME ACTIVATED PROTEIN 5C); CCAAT family transcription factor	At1g08970	85.9697	90.214	37.6819	54.5469
M01000006852	97	AtRABA2b (Arabidopsis Rab GTPase homolog A2b); GTP binding	At1g07410	127.931	66.8828	23.3888	50.7413
M01000006950	97	ubiquitin family protein	At3g13235	114.626	73.1044	37.6819	36.7875
M01000007405	97	SGS3 (SUPPRESSOR OF GENE SILENCING 3)	At5g23570	112.579	82.4369	31.185	40.5931
M01000007842	97	similar to IWS1 C-terminus family protein [Arabidopsis thaliana] (TAIR:AT4G19000.1); similar to hypothetical protein [Vitis vinifera] (GB:CAN83660.1); contains InterPro domain IWS1, C-terminal (InterPro:IPR008654)	At1g32130	134.072	49.7732	28.5863	54.5469
M01000008865	97	transformer serine/arginine-rich ribonucleoprotein, putative	At1g07350	106.439	59.1057	45.4782	50.7413
M01000009242	97	LSR1, CID1, ERD15 (EARLY RESPONSIVE TO DEHYDRATION 15)	At2g41430	3.07035	66.8828	116.944	57.084
M01000010049	97	sucrose-phosphatase 1 (SPP1)	At2g35840	77.7821	46.6624	64.9688	71.0379
M01000010944	97	XH/XS domain-containing protein / XS zinc finger domain-containing protein	At1g15910	91.087	63.7719	51.9751	54.5469
M01000011696	97	zinc finger (C3HC4-type RING finger) family protein	At5g25560	91.087	40.4407	54.5738	77.3805
M01000013507	97	AtRABA1f (Arabidopsis Rab GTPase homolog A1f); GTP binding	At5g60860	88.0166	90.214	48.0769	34.2504
M01000019991	97	SKU5 (skewed 5); copper ion binding	At4g12420	227.206	29.5528	0	6.34267
M01000020131	97	similar to hydroxyproline-rich glycoprotein family protein [Arabidopsis thaliana] (TAIR:AT3G22440.1); similar to unknown [Populus trichocarpa] (GB:ABK94872.1); contains InterPro domain Frigida-like (InterPro:IPR012474)	At5g48385	136.119	55.9949	31.185	40.5931
M01000022610	97	PWWP domain-containing protein	At2g48160	222.088	13.9987	12.9938	10.1483
M01000026144	97	AR401	At1g66680	93.1339	83.9923	38.9813	46.9357
M01000028942	97	ATYKT61, ATGP1, YKT61 (similar to yeast SNARE YKT6 1)	At5g58060	127.931	43.5516	48.0769	36.7875
M01000032019	97	cinnamoyl-CoA reductase family	At2g02400	53.2194	49.7732	55.8732	111.631
M01000032673	97	CESA3, IXR1,ATH-B, CEV1 (CELLULOSE SYNTHASE 3); cellulose synthase	At5g05170	99.2746	32.6637	48.0769	87.5288
M01000038733	97	No Definition Found		51.1725	43.5516	58.4719	117.974
M01000048783	97	chaperonin, putative	At3g18190	165.799	32.6637	23.3888	44.3987
M01000000587	96	splicing factor, putative	At5g64270	152.494	43.5516	23.3888	44.3987
M01000001396	96	band 7 family protein	At4g27585	96.2042	49.7732	64.9688	40.5931
M01000004159	96	pyrophosphate--fructose-6-phosphate 1-phosphotransferase beta subunit, putative / pyrophosphate-dependent 6-phosphofructose-1-kinase, putative	At1g12000	168.869	40.4407	27.2869	20.2965
M01000004961	96	No Definition Found		77.7821	63.7719	55.8732	60.8896
M01000009548	96	Identical to Ubiquitin thioesterase otubain-like [Arabidopsis Thaliana] (GB:Q8LG98;GB:Q9C7E1); similar to otubain-like cysteine protease [Populus trichocarpa] (GB:ABU93349.1); contains InterPro domain Ovarian tumour, otubain (InterPro:IPR003323); contains InterPro domain Ubiquitin thioesterase Otubain (InterPro:IPR016615)	At1g28120	51.1725	76.2152	68.8669	60.8896
M01000009599	96	ubiquitin fusion degradation UFD1 family protein	At2g21270	139.189	29.5528	45.4782	40.5931
M01000010931	96	nodulin MtN21 family protein	At5g64700	53.2194	66.8828	71.4657	64.6952
M01000011101	96	AAE7, ACN1 (ACYL-ACTIVATING ENZYME 7); AMP binding / acetate-CoA ligase	At3g16910	64.4773	46.6624	83.1601	54.5469
M01000011140	96	short-chain dehydrogenase/reductase (SDR) family protein	At4g05530	64.4773	55.9949	76.6632	54.5469
M01000011895	96	transmembrane CLPTM1 family protein	At5g08500	85.9697	76.2152	35.0832	71.0379
M01000031640	96	TCP4 (TCP FAMILY TRANSCRIPTION FACTOR 4); transcription factor	At3g15030	69.5946	46.6624	71.4657	67.2323
M01000043074	96	transcription initiation factor IIF beta subunit (TFIIF-beta) family protein	At1g75510	72.6649	82.4369	55.8732	46.9357
M01000046530	96	KOW domain-containing transcription factor family protein	At4g08350	51.1725	110.434	62.3701	30.4448
M01000000033	95	SEP2 (STRESS ENHANCED PROTEIN 2)	At2g21970	34.7973	40.4407	72.7651	111.631
M01000002510	95	SMC3, TTN7 (TITAN7)	At2g27170	136.119	37.3299	38.9813	40.5931
M01000005338	95	similar to ubiquitin family protein [Arabidopsis thaliana] (TAIR:AT5G11080.1); similar to unnamed protein product [Vitis vinifera] (GB:CAO44308.1)	At5g25270	197.526	20.2204	12.9938	26.6392
M01000006888	95	RNA recognition motif (RRM)-containing protein	At3g04500	77.7821	76.2152	44.1788	64.6952
M01000007019	95	similar to unknown protein [Arabidopsis thaliana] (TAIR:AT1G14740.1); similar to unnamed protein product [Vitis vinifera] (GB:CAO40811.1); contains InterPro domain Protein of unknown function DUF1423, plant (InterPro:IPR004082)	At3g63500	147.377	32.6637	37.6819	36.7875
M01000008471	95	U-box domain-containing protein	At5g15400	222.088	6.22165	10.395	16.4909
M01000008829	95	regulator of chromosome condensation (RCC1) family protein	At1g19880	109.509	63.7719	51.9751	24.1021
M01000009473	95	NC domain-containing protein-related	At1g01225	45.0318	83.9923	71.4657	50.7413
M01000009749	95	zinc finger (C3HC4-type RING finger) family protein	At1g68070	82.8994	79.3261	44.1788	54.5469
M01000011756	95	MLP34 (MLP-LIKE PROTEIN 34)	At1g70850	0	9.33248	48.0769	233.41
M01000027449	95	VPS46.2	At1g73030	88.0166	125.988	14.2931	40.5931
M01000031889	95	histone H3	At5g65360	64.4773	40.4407	62.3701	91.3344
M01000041500	95	60S ribosomal protein L7 (RPL7A)	At1g80750	122.814	35.7745	38.9813	60.8896
M01000044915	95	universal stress protein (USP) family protein	At3g53990	18.4221	96.4356	76.6632	60.8896
M01000048346	95	[Transcription Factor] ATERF3/ERF3 (ETHYLENE RESPONSIVE ELEMENT BINDING FACTOR 3); transcription factor/ transcription repressor	At1g50640	24.5628	55.9949	85.7588	87.5288
M01000053519	95	No Definition Found		45.0318	49.7732	61.0707	107.825
M01000000908	94	similar to hypothetical protein OsI_031621 [Oryza sativa (indica cultivar-group)] (GB:EAY77662.1)	At5g11680	56.2897	66.8828	79.262	40.5931
M01000002127	94	oxysterol-binding family protein	At5g59420	127.931	43.5516	35.0832	46.9357
M01000002816	94	[Transcription Factor] zinc finger (C2H2 type) family protein	At4g31420	127.931	59.1057	37.6819	26.6392
M01000005643	94	carbohydrate binding	At2g25310	51.1725	69.9936	55.8732	81.1861
M01000007307	94	[Transcription Factor] KH domain-containing protein / zinc finger (CCCH type) family protein	At3g12130	56.2897	76.2152	68.8669	46.9357
M01000007524	94	CSY4, ATCS (CITRATE SYNTHASE 4); citrate (SI)-synthase	At2g44350	127.931	59.1057	28.5863	40.5931
M01000007822	94	NADH-ubiquinone oxidoreductase B18 subunit, putative	At2g02050	48.1021	60.6611	66.2682	77.3805
M01000008647	94	ATPP2-B10 (Phloem protein 2-B10); carbohydrate binding	At2g02360	82.8994	83.9923	37.6819	54.5469
M01000009858	94	MEE42, ATGPX5 (GLUTATHIONE PEROXIDASE 5); glutathione peroxidase	At3g63080	18.4221	63.7719	87.0582	77.3805
M01000012107	94	transcription factor, putative	At3g12480	91.087	37.3299	44.1788	87.5288
M01000012192	94	60S ribosomal protein L10 (RPL10B)	At1g26910	61.407	69.9936	61.0707	60.8896
M01000018386	94	SAP domain-containing protein	At4g39680	176.033	23.3312	23.3888	30.4448
M01000036623	94	HTA12; DNA binding	At5g02560	77.7821	60.6611	44.1788	77.3805
M01000040377	94	cupin family protein	At2g18540	0	49.7732	89.657	115.437
M01000000967	93	RabGAP/TBC domain-containing protein	At3g55020	144.306	35.7745	31.185	40.5931
M01000001245	93	ATSGT1B, ETA3, RPR1, EDM1, SGT1B (enhanced downy mildew 1b); protein binding	At4g11260	112.579	46.6624	41.58	50.7413
M01000004716	93	ECT2 | ECT2; protein binding	At3g13460	197.526	12.4433	23.3888	13.9539
M01000005135	93	similar to unknown protein [Arabidopsis thaliana] (TAIR:AT5G48335.1); similar to Os02g0609400 [Oryza sativa (japonica cultivar-group)] (GB:NP_001047394.1); similar to unnamed protein product [Vitis vinifera] (GB:CAO44467.1)	At3g07580	72.6649	79.3261	49.3763	50.7413
M01000005679	93	VQ motif-containing protein	At1g78310	42.9849	82.4369	66.2682	57.084
M01000005796	93	P-P-bond-hydrolysis-driven protein transmembrane transporter	At5g55510	120.767	55.9949	35.0832	40.5931
M01000005848	93	PFT1 (PHYTOCHROME AND FLOWERING TIME 1)	At1g25540	144.306	35.7745	31.185	40.5931
M01000007650	93	ORMDL family protein	At1g01230	31.7269	46.6624	89.657	74.8435
M01000008461	93	similar to unknown protein [Arabidopsis thaliana] (TAIR:AT1G12150.1); similar to unnamed protein product [Vitis vinifera] (GB:CAO45150.1); contains InterPro domain Protein of unknown function DUF827, plant (InterPro:IPR008545)	At5g55860	154.541	49.7732	24.6881	20.2965
M01000008848	93	similar to unknown protein [Oryza sativa (japonica cultivar-group)] (GB:BAC16476.1); similar to Os07g0641800 [Oryza sativa (japonica cultivar-group)] (GB:NP_001060432.1)	At5g12240	34.7973	79.3261	75.3638	57.084
M01000009791	93	UBC13 | UBC13 (ubiquitin-conjugating enzyme 13); ubiquitin-protein ligase	At3g46460	45.0318	13.9987	61.0707	142.076
M01000010821	93	No Definition Found		0	37.3299	113.046	87.5288
M01000011412	93	immunophilin, putative / FKBP-type peptidyl-prolyl cis-trans isomerase, putative	At3g55520	106.439	63.7719	31.185	54.5469
M01000028435	93	cation efflux family protein	At1g79520	134.072	32.6637	45.4782	34.2504
M01000029284	93	late embryogenesis abundant group 1 domain-containing protein / LEA group 1 domain-containing protein	At5g06760	0	12.4433	79.262	172.521
M01000032032	93	No Definition Found		56.2897	83.9923	49.3763	64.6952
M01000033631	93	UBA2A | UBA2A; AU-rich element binding / RNA binding	At3g56860	45.0318	79.3261	71.4657	50.7413
M01000043796	93	DPBF3, AREB3 (ABA-RESPONSIVE ELEMENT BINDING PROTEIN 3); transcription activator/ transcription factor	At3g56850	131.002	49.7732	33.7838	36.7875
M01000000023	92	CDKC;1 (CYCLIN-DEPENDENT KINASE C;1); kinase	At5g10270	106.439	69.9936	33.7838	40.5931
M01000000523	92	CCR4-NOT transcription complex protein, putative	At2g32070	51.1725	79.3261	51.9751	71.0379
M01000000590	92	AtRABB1c, AtRab2A, T-RAB2 (Arabidopsis Rab GTPase homolog B1c); GTP binding	At4g17170	69.5946	69.9936	51.9751	57.084
M01000000623	92	YCF3, Encodes a protein required for photosystem I assembly and stability. In Chlamydomonas reinhardtii, this protein seems to act as a PSI specific chaperone facilitating the assembly of the complex by interacting with PsaA and PsaD. A loss of function mutation in tobacco leads to a loss of photosystem I	Atcg00360	5.11725	116.656	54.5738	81.1861
M01000003838	92	ATP binding / aminoacyl-tRNA ligase	At1g09620	182.174	13.9987	28.5863	16.4909
M01000006507	92	BIN5, RHL2 (ROOT HAIRLESS 2); ATP binding / DNA binding / DNA topoisomerase (ATP-hydrolyzing)	At5g02820	109.509	49.7732	28.5863	67.2323
M01000006803	92	LPD2 (LIPOAMIDE DEHYDROGENASE 2); FAD binding / dihydrolipoyl dehydrogenase/ oxidoreductase	At3g17240	125.884	69.9936	18.1913	40.5931
M01000007171	92	ER lumen protein retaining receptor family protein	At1g75760	10.2345	49.7732	81.8607	107.825
M01000008826	92	similar to unknown protein [Arabidopsis thaliana] (TAIR:AT1G53560.1); similar to unknown [Populus trichocarpa] (GB:ABK95219.1); contains domain PTHR10052 (PTHR10052); contains domain PTHR10052:SF2 (PTHR10052:SF2)	At1g17080	53.2194	116.656	37.6819	46.9357
M01000009893	92	No Definition Found		5.11725	90.214	83.1601	64.6952
M01000011087	92	[Transcription Factor] zinc finger (CCCH-type) family protein	At2g19810	26.6097	49.7732	85.7588	81.1861
M01000012015	92	ATARFC1 (ADP-ribosylation factor C1); GTP binding	At3g22950	56.2897	55.9949	54.5738	87.5288
M01000012197	92	similar to unnamed protein product [Vitis vinifera] (GB:CAO48588.1)	At5g53650	42.9849	69.9936	71.4657	60.8896
M01000023875	92	binding	At3g16270	109.509	32.6637	62.3701	34.2504
M01000024569	92	SMB	At4g20440	127.931	60.6611	24.6881	36.7875
M01000025050	92	inter-alpha-trypsin inhibitor heavy chain-related	At1g72500	168.869	35.7745	24.6881	16.4909
M01000025597	92	ATARLA1C (ADP-ribosylation factor-like A1C); GTP binding	At3g49870	106.439	69.9936	45.4782	20.2965
M01000026060	92	potassium channel tetramerisation domain-containing protein	At3g09030	53.2194	55.9949	72.7651	60.8896
M01000039883	92	NAD5.2, NAD5, NAD5B (Mitochondrial NADH dehydrogenase subunit 5). The gene is trans-spliced from three different pre-cursors, NAD5a, NAD5b and NAD5c.	Atmg00665	0	99.5464	97.4532	36.7875
M01000049763	92	universal stress protein (USP) family protein	At3g62550	13.3048	93.3248	51.9751	101.483
M01000053215	92	OTU-like cysteine protease family protein	At3g62940	26.6097	87.1031	76.6632	50.7413
M01000000046	91	EMB1507 (EMBRYO DEFECTIVE 1507); ATP-dependent helicase	At1g20960	160.682	29.5528	31.185	20.2965
M01000001282	91	[Transcription Factor] PHD finger family protein	At1g33420	141.236	35.7745	38.9813	24.1021
M01000004938	91	integral membrane family protein / nodulin MtN21-related	At1g09380	147.377	66.8828	12.9938	24.1021
M01000005735	91	DJ-1 family protein / protease-related	At3g02720	168.869	37.3299	14.2931	26.6392
M01000005780	91	transducin family protein / WD-40 repeat family protein	At4g35140	101.321	32.6637	49.3763	60.8896
M01000005870	91	similar to unknown protein [Arabidopsis thaliana] (TAIR:AT1G26650.1); similar to hypothetical protein [Vitis vinifera] (GB:CAN78131.1)	At5g61340	24.5628	26.442	81.8607	115.437
M01000005876	91	MTACP2 (MITOCHONDRIAL ACYL CARRIER PROTEIN 2); acyl carrier	At1g65290	99.2746	73.1044	33.7838	44.3987
M01000005981	91	GHBDH, ATGHBDH; 3-hydroxybutyrate dehydrogenase/ phosphogluconate dehydrogenase (decarboxylating)	At3g25530	120.767	66.8828	27.2869	34.2504
M01000006541	91	ATPURA; adenylosuccinate synthase | chr3:21345496-21347580 REVERSE	At3g57610	136.119	35.7745	37.6819	34.2504
M01000006921	91	metal ion binding	At4g16380	157.611	60.6611	12.9938	16.4909
M01000007715	91	similar to unnamed protein product [Vitis vinifera] (GB:CAO70981.1)	At4g15790	53.2194	63.7719	58.4719	71.0379
M01000007849	91	similar to unknown [Populus trichocarpa] (GB:ABK92885.1)	At2g34585	69.5946	63.7719	71.4657	30.4448
M01000009568	91	CKB1 (casein kinase II beta chain 1); protein kinase CK2 regulator	At5g47080	64.4773	82.4369	45.4782	57.084
M01000009751	91	transcription initiation factor IIB-2 / general transcription factor TFIIB-2 (TFIIB2)	At3g10330	88.0166	46.6624	45.4782	67.2323
M01000010172	91	similar to unknown protein [Arabidopsis thaliana] (TAIR:AT5G38060.1); similar to unknown protein [Oryza sativa (japonica cultivar-group)] (GB:AAP21387.1)	At1g65000	39.9145	69.9936	72.7651	57.084
M01000030641	91	EF-1-alpha-related GTP-binding protein, putative	At1g18070	104.392	23.3312	61.0707	50.7413
M01000030858	91	[Transcription Factor] zinc finger (CCCH-type) family protein	At5g12440	127.931	29.5528	44.1788	40.5931
M01000031915	91	2-oxoisovalerate dehydrogenase, putative / 3-methyl-2-oxobutanoate dehydrogenase, putative / branched-chain alpha-keto acid dehydrogenase E1 alpha subunit, putative	At5g09300	45.0318	96.4356	24.6881	97.6771
M01000041970	91	EMB2167, ERD16, UBQ1 (EARLY-RESPONSIVE TO DEHYDRATION 16, UBIQUITIN EXTENSION PROTEIN 1); protein binding	At3g52590	72.6649	63.7719	45.4782	67.2323
M01000046504	91	ATHO1, HO1, TED 4, GUN2, HY6, HY1 (HEME OXYGENASE 1)	At2g26670	48.1021	59.1057	71.4657	64.6952
M01000048240	91	glycoside hydrolase family 28 protein / polygalacturonase (pectinase) family protein	At3g06770	122.814	35.7745	49.3763	30.4448
M01000053294	91	similar to unknown [Populus trichocarpa] (GB:ABK93842.1); contains InterPro domain Heat shock factor binding 1 (InterPro:IPR009643)	At4g15802	122.814	35.7745	27.2869	67.2323
M01000000324	90	DNA-binding family protein	At2g45850	154.541	49.7732	24.6881	10.1483
M01000001162	90	heavy-metal-associated domain-containing protein	At5g19090	104.392	29.5528	41.58	71.0379
M01000002592	90	CAC3 (acetyl co-enzyme A carboxylase carboxyltransferase alpha subunit); acetyl-CoA carboxylase	At2g38040	189.338	20.2204	12.9938	20.2965
M01000003302	90	[Transcription Factor] CCAAT-binding transcription factor (CBF-B/NF-YA) family protein	At1g30500	77.7821	69.9936	45.4782	50.7413
M01000004851	90	inosine-5&apos;-monophosphate dehydrogenase	At1g79470	117.697	55.9949	38.9813	26.6392
M01000005104	90	Identical to Uncharacterized protein At1g47420, mitochondrial precursor [Arabidopsis Thaliana] (GB:Q9SX77); similar to APFI, carbonate dehydratase [Arabidopsis thaliana] (TAIR:AT1G47260.1); similar to unknown [Populus trichocarpa] (GB:ABK92861.1)	At1g47420	82.8994	66.8828	41.58	54.5469
M01000005415	90	haloacid dehalogenase-like hydrolase family protein	At5g53850	82.8994	46.6624	61.0707	46.9357
M01000005939	90	No Definition Found		48.1021	69.9936	61.0707	64.6952
M01000006217	90	CKL8 (Casein Kinase I-like 8); casein kinase I/ kinase	At5g43320	122.814	29.5528	45.4782	40.5931
M01000007843	90	UBC34 (UBIQUITIN-CONJUGATING ENZYME 34)	At1g17280	101.321	43.5516	41.58	57.084
M01000010680	90	sugar transporter, putative	At4g02050	48.1021	52.884	66.2682	74.8435
M01000010780	90	zinc finger (C3HC4-type RING finger) family protein	At3g19950	39.9145	82.4369	72.7651	40.5931
M01000010969	90	MTACP1, mtACP-1 (MITOCHONDRIAL ACYL CARRIER PROTEIN 1); acyl carrier	At2g44620	64.4773	63.7719	68.8669	36.7875
M01000019157	90	GHMP kinase family protein	At3g01640	79.829	79.3261	38.9813	46.9357
M01000021499	90	AtTLP10 (TUBBY LIKE PROTEIN 10); transcription factor	At1g25280	74.7118	63.7719	51.9751	50.7413
M01000026898	90	RNase H domain-containing protein	At3g01410	69.5946	55.9949	55.8732	60.8896
M01000035161	90	APK1B (Arabidopsis protein kinase 1B); kinase	At2g28930	101.321	60.6611	49.3763	24.1021
M01000038950	90	AHA5 (ARABIDOPSIS H(+)-ATPASE 5); ATPase	At2g24520	42.9849	40.4407	58.4719	107.825
M01000041377	90	PBG1 (20S proteasome beta subunit G1); peptidase	At1g56450	29.68	73.1044	75.3638	60.8896
M01000001679	89	SCPL46 (serine carboxypeptidase-like 46); serine carboxypeptidase	At2g33530	160.682	23.3312	28.5863	24.1021
M01000003305	89	zinc finger (C3HC4-type RING finger) family protein	At5g42940	165.799	26.442	33.7838	6.34267
M01000003387	89	TMS membrane family protein / tumour differentially expressed (TDE) family protein	At3g06170	72.6649	37.3299	61.0707	67.2323
M01000003427	89	RNA_POL_II_LSRNA_POL_II_LS, RNA_POL_II_LS, RPB1, NRPB1 (RNA POLYMERASE II LARGE SUBUNIT); DNA binding / DNA-directed RNA polymerase	At4g35800	120.767	29.5528	49.3763	34.2504
M01000003450	89	ubiquitin-specific protease, putative	At3g11910	160.682	26.442	35.0832	10.1483
M01000003788	89	ACD, ALATS (ALANYL-TRNA SYNTHETASE); ATP binding / alanine-tRNA ligase/ ligase, forming aminoacyl-tRNA and related compounds / nucleic acid binding	At1g50200	152.494	35.7745	24.6881	26.6392
M01000004305	89	similar to unknown protein [Arabidopsis thaliana] (TAIR:AT5G44780.1); similar to Os11g0216400 [Oryza sativa (japonica cultivar-group)] (GB:NP_001067510.1); similar to hypothetical protein OsI_034331 [Oryza sativa (indica cultivar-group)] (GB:EAY80372.1)	At4g20020	122.814	46.6624	35.0832	34.2504
M01000006059	89	No Definition Found		26.6097	63.7719	66.2682	84.9917
M01000006230	89	similar to unnamed protein product [Vitis vinifera] (GB:CAO39254.1)	At5g53800	48.1021	82.4369	66.2682	36.7875
M01000007352	89	splicing factor PWI domain-containing protein / RNA recognition motif (RRM)-containing protein	At1g60200	125.884	43.5516	44.1788	20.2965
M01000007512	89	ATSYP131, SYP131 | SYP131 (syntaxin 131); SNAP receptor	At3g03800	69.5946	63.7719	54.5738	50.7413
M01000007876	89	similar to unknown protein [Arabidopsis thaliana] (TAIR:AT2G18876.1); similar to unnamed protein product [Vitis vinifera] (GB:CAO43234.1); contains domain PTHR21736 (PTHR21736)	At5g57410	58.3366	46.6624	64.9688	67.2323
M01000008302	89	PRH75 | PRH75 (plant RNA helicase 75); ATP-dependent helicase	At5g62190	66.5242	59.1057	38.9813	84.9917
M01000009258	89	DNAJ heat shock N-terminal domain-containing protein	At3g57340	93.1339	76.2152	44.1788	24.1021
M01000010683	89	No Definition Found		18.4221	76.2152	96.1538	34.2504
M01000011920	89	ribosomal protein L33 family protein	At5g18790	48.1021	46.6624	51.9751	101.483
M01000016146	89	ATGWD3, OK1, PWD (PHOSPHOGLUCAN WATER DIKINASE); catalytic	At5g26570	152.494	29.5528	24.6881	34.2504
M01000025551	89	gibberellin-regulated family protein	At2g30810	85.9697	160.208	3.89813	0
M01000046772	89	PAA1 (20S proteasome alpha subunit A1); peptidase	At5g35590	64.4773	69.9936	41.58	71.0379
M01000000085	88	trehalose-6-phosphate phosphatase, putative	At4g22590	182.174	43.5516	7.79626	3.8056
M01000000119	88	similar to unknown protein [Arabidopsis thaliana] (TAIR:AT3G13990.1); similar to unnamed protein product [Vitis vinifera] (GB:CAO41134.1); contains InterPro domain Protein of unknown function DUF1296 (InterPro:IPR009719)	At3g07660	173.986	29.5528	20.79	10.1483
M01000001520	88	transducin family protein / WD-40 repeat family protein	At2g33340	144.306	46.6624	18.1913	30.4448
M01000001814	88	F-box family protein	At1g23780	61.407	66.8828	62.3701	40.5931
M01000001978	88	ATSYP52, SYP52 (SYNTAXIN OF PLANTS 52)	At1g79590	29.68	93.3248	45.4782	77.3805
M01000002908	88	TRFL8 (TRF-LIKE 8); DNA binding	At2g37025	136.119	29.5528	28.5863	44.3987
M01000002942	88	protease-associated zinc finger (C3HC4-type RING finger) family protein	At1g71980	176.033	13.9987	23.3888	20.2965
M01000003060	88	zinc finger (FYVE type) family protein	At1g20110	109.509	49.7732	44.1788	30.4448
M01000003318	88	UNC-50 family protein	At2g15240	79.829	82.4369	41.58	34.2504
M01000007339	88	ATP-dependent helicase	At2g01440	58.3366	79.3261	44.1788	60.8896
M01000008261	88	ANAC025 (Arabidopsis NAC domain containing protein 25); transcription factor	At1g61110	31.7269	52.884	71.4657	81.1861
M01000008409	88	similar to unknown protein [Arabidopsis thaliana] (TAIR:AT4G27435.1); similar to unknown [Populus trichocarpa] (GB:ABK92609.1); contains InterPro domain Protein of unknown function DUF1218 (InterPro:IPR009606)	At1g61065	16.3752	52.884	75.3638	95.14
M01000008490	88	RHM2,MUM4 (MUCILAGE-MODIFIED 4); catalytic	At1g53500	127.931	40.4407	35.0832	30.4448
M01000009095	88	ATG8H (AUTOPHAGY 8H); microtubule binding	At3g06420	5.11725	37.3299	87.0582	105.288
M01000011123	88	CAS1 (CYCLOARTENOL SYNTHASE 1); cycloartenol synthase	At2g07050	162.728	29.5528	23.3888	20.2965
M01000015287	88	similar to unknown protein [Arabidopsis thaliana] (TAIR:AT1G64650.2); similar to unknown protein [Arabidopsis thaliana] (TAIR:AT1G64650.1); similar to unknown protein [Arabidopsis thaliana] (TAIR:AT3G49310.1); similar to unknown [Populus trichocarpa] (GB:ABK93582.1); similar to unnamed protein product [Vitis vinifera] (GB:CAO48607.1); similar to unnamed protein product [Vitis vinifera] (GB:CAO629…	At4g27720	122.814	26.442	45.4782	36.7875
M01000015760	88	HSC70-5, mtHSC70-2 (HEAT SHOCK PROTEIN 70); ATP binding / unfolded protein binding	At5g09590	162.728	32.6637	16.8919	26.6392
M01000020280	88	KH domain-containing protein	At2g25970	152.494	59.1057	12.9938	16.4909
M01000025074	88	RNA recognition motif (RRM)-containing protein	At5g40490	96.2042	49.7732	45.4782	44.3987
M01000028341	88	CKL6, PAPK1 (Casein Kinase I-like 6); casein kinase I/ kinase	At4g28540	136.119	49.7732	23.3888	30.4448
M01000036786	88	similar to unknown protein [Arabidopsis thaliana] (TAIR:AT3G25870.1); similar to unknown [Populus trichocarpa] (GB:ABK92948.1)	At1g13360	61.407	76.2152	62.3701	30.4448
M01000044263	88	ABA4 (ABSCISIC ACID (ABA)-DEFICIENT 4); intramolecular oxidoreductase	At1g67080	10.2345	40.4407	68.8669	125.585
M01000049205	88	No Definition Found		5.11725	96.4356	97.4532	20.2965
M01000000654	87	similar to RER1 (RETICULATA-RELATED 1) [Arabidopsis thaliana] (TAIR:AT5G22790.1); similar to unnamed protein product [Vitis vinifera] (GB:CAO24736.1)	At5g24690	125.884	35.7745	38.9813	30.4448
M01000000693	87	KEU (KEULE); protein transporter	At1g12360	120.767	46.6624	48.0769	10.1483
M01000001684	87	mitochondrial ATP synthase g subunit family protein	At4g26210	31.7269	87.1031	55.8732	60.8896
M01000002336	87	NLI interacting factor (NIF) family protein	At3g29760	160.682	26.442	14.2931	36.7875
M01000002708	87	AT1G56075.1, LOS1 (Low expression of osmotically responsive genes 1); translation elongation factor/ translation factor, nucleic acid binding	At1g56070	168.869	40.4407	6.49688	24.1021
M01000003311	87	ATP binding / protein serine/threonine kinase	At3g51270	69.5946	46.6624	54.5738	64.6952
M01000003841	87	aminomethyltransferase	At4g12130	79.829	32.6637	41.58	87.5288
M01000004497	87	ankyrin repeat family protein	At5g12320	58.3366	52.884	55.8732	67.2323
M01000005259	87	2-oxoglutarate dehydrogenase E1 component, putative / oxoglutarate decarboxylase, putative / alpha-ketoglutaric dehydrogenase, putative	At3g55410	162.728	23.3312	27.2869	16.4909
M01000005301	87	phosphatidylinositol-4-phosphate 5-kinase family protein	At1g71010	134.072	40.4407	28.5863	30.4448
M01000005481	87	DEAD/DEAH box helicase, putative	At4g00660	125.884	26.442	41.58	36.7875
[truncated: 1,341 more rows]
